# Supplementary material for: Searching thousands of genomes to classify somatic and novel structural variants using STIX
Source: Nat Methods. 2022 Apr 8;19(4):445–8. doi: 10.1038/s41592-022-01423-4 (PMC9007735; doi:10.1038/s41592-022-01423-4)
Supplement: Supplementary file 4 — List of PCAWG alignment file information including file ID, object ID, file name, ICGC donor ID and so on. [file 41592_2022_1423_MOESM4_ESM.tsv]

Access	File ID	Object ID	File Name	ICGC Donor	Specimen ID	Specimen Type	Sample ID	Repository	Project	Study	Data Type	Experimental Strategy	Format	Size (bytes)
controlled	FI12977	13cffb6c-f7bc-5adc-8179-31cc2848bcdb	792f1696c110e6b1d806951ee895de49.bam	DO50424	SP111131	Primary tumour - solid tissue	SA528974	AWS - Virginia,Collaboratory - Toronto,EGA - Hinxton	PRAD-UK	PCAWG			BAM	143467385938
controlled	FI16946	8abb2c10-a492-5805-b155-b7d59f60775b	8cf46399858244b336327d1b48c521dc.bam	DO51097	SP112880	Normal - blood derived	SA530601	AWS - Virginia,Collaboratory - Toronto,EGA - Hinxton	PRAD-CA	PCAWG			BAM	64350213660
controlled	FI4828	f779a2e7-6d2e-5b5d-8a36-b0c2d6174e0f	db79154ec108193a9041df1210509f04.bam	DO51085	SP112856	Normal - blood derived	SA530554	AWS - Virginia,EGA - Hinxton,Collaboratory - Toronto	PRAD-CA	PCAWG			BAM	69369823743
controlled	FI4829	0708fca7-ec5b-5a46-a743-701a04106db6	7525e7e38d39ec217664e35a1586c273.bam	DO51085	SP112857	Primary tumour - solid tissue	SA530556	EGA - Hinxton,AWS - Virginia,Collaboratory - Toronto	PRAD-CA	PCAWG			BAM	189978466393
controlled	FI5528	ea60864e-1b3d-52a8-9e90-9606c29175b9	f74a95bbb1278d33ca910883c1bdf1e6.bam	DO51953	SP114901	Metastatic tumour - lymph node	SA538868	AWS - Virginia,EGA - Hinxton,Collaboratory - Toronto	PRAD-UK	PCAWG			BAM	158541413374
controlled	FI11215	59dcef8d-513a-53a0-b56f-5bac2f400ff7	290f8ae977d36800ed092fe5bc953820.bam	DO51147	SP112981	Primary tumour - solid tissue	SA530632	EGA - Hinxton,AWS - Virginia,Collaboratory - Toronto	PRAD-CA	PCAWG			BAM	188795195576
controlled	FI50436	6db0a33a-a450-5da7-81c8-43b2a5e73462	7fdf4ecd8e46b921038ff6c15f1f100b.bam	DO48577	SP106827	Primary tumour - solid tissue	SA514938	EGA - Hinxton,AWS - Virginia,Collaboratory - Toronto	PRAD-UK	PCAWG			BAM	175842479842
controlled	FI3628	8d71d103-61ed-56e1-886e-f6c373155597	d8c2cd9b896ce6d8b046c3934f701912.bam	DO51078	SP112842	Normal - blood derived	SA530523	AWS - Virginia,Collaboratory - Toronto,EGA - Hinxton	PRAD-CA	PCAWG			BAM	128173188550
controlled	FI39511	648f8223-ac91-5119-bad3-ab4f28e0ff15	8061130645cdc049378454e9b3c1b3df.bam	DO51060	SP112807	Primary tumour - solid tissue	SA530458	AWS - Virginia,EGA - Hinxton,Collaboratory - Toronto	PRAD-CA	PCAWG			BAM	331546082003
controlled	FI33880	80cbcf40-4e92-5b50-a461-79babec067c7	f232258c055891d47d68ab180e90a05c.bam	DO51150	SP112987	Primary tumour - solid tissue	SA530638	Collaboratory - Toronto,EGA - Hinxton,AWS - Virginia	PRAD-CA	PCAWG			BAM	235206381003
controlled	FI29598	549cc225-4591-5b78-9fff-a62906a72703	d0626421910de3a9de225275f7d708f5.bam	DO51048	SP112782	Normal - blood derived	SA530433	AWS - Virginia,Collaboratory - Toronto,EGA - Hinxton	PRAD-CA	PCAWG			BAM	96094563575
controlled	FI7698	319995f4-5632-5189-83d8-ba63c797ef28	7d14b175eec47da9c12e076290570b07.bam	DO51051	SP112789	Primary tumour - solid tissue	SA530440	AWS - Virginia,Collaboratory - Toronto,EGA - Hinxton	PRAD-CA	PCAWG			BAM	174879776319
controlled	FI34058	57be9fdb-fc38-529d-8aaf-46d0b7c75704	5c66b651afd946d53860fa1a8be3cc6e.bam	DO51958	SP114945	Metastatic tumour - metastasis to distant location	SA538862	EGA - Hinxton,AWS - Virginia,Collaboratory - Toronto	PRAD-UK	PCAWG			BAM	167874743792
controlled	FI48838	32fa55db-71bf-5bc9-9bfc-e00709b16f63	20ba622adacc04fd5580a114f56ff37f.bam	DO51965	SP114992	Metastatic tumour - metastasis to distant location	SA538918	AWS - Virginia,EGA - Hinxton,Collaboratory - Toronto	PRAD-UK	PCAWG			BAM	180838008804
controlled	FI34265	6fcf5712-11c0-53f1-95e0-047b4bffbad4	ba29adc354d5d527fbcd5fd5d06fd356.bam	DO50431	SP111154	Primary tumour - solid tissue	SA528963	Collaboratory - Toronto,EGA - Hinxton,AWS - Virginia	PRAD-UK	PCAWG			BAM	168554382104
controlled	FI38337	f33342df-cad3-5d76-866d-85238ba35f6c	9fa896640d35a3b7a33be4e2d11f0d6b.bam	DO51954	SP114916	Metastatic tumour - lymph node	SA538887	EGA - Hinxton,Collaboratory - Toronto,AWS - Virginia	PRAD-UK	PCAWG			BAM	205640332924
controlled	FI45518	e76d10a0-fa72-5f0a-9fa3-8691ce475510	58aebb6d435937c9167d100e58545d80.bam	DO51123	SP112933	Primary tumour - solid tissue	SA530566	EGA - Hinxton,Collaboratory - Toronto,AWS - Virginia	PRAD-CA	PCAWG			BAM	205333495349
controlled	FI45058	aa16ed58-a498-5c83-a337-39d082940e0a	9e6fb1638afca9377137c433b598809d.bam	DO51068	SP112823	Primary tumour - solid tissue	SA530483	AWS - Virginia,Collaboratory - Toronto,EGA - Hinxton	PRAD-CA	PCAWG			BAM	192916622000
controlled	FI30910	474668a4-6f29-5851-a063-2ad4964a6f90	50869e429e841842b6d4d1d060a9b411.bam	DO36221	SP106837	Primary tumour - solid tissue	SA514959	AWS - Virginia,Collaboratory - Toronto,EGA - Hinxton	PRAD-UK	PCAWG			BAM	169933110474
controlled	FI30019	6bec564e-3701-58e9-bf1f-6b75f870823f	0e73bedad00a23897125787e5385f250.bam	DO51063	SP112813	Primary tumour - solid tissue	SA530464	AWS - Virginia,EGA - Hinxton,Collaboratory - Toronto	PRAD-CA	PCAWG			BAM	191452332571
controlled	FI19149	dc1dcf5a-beb1-5764-b904-91a65fe3e741	80054e66cfc457f7925691e4b0881061.bam	DO51045	SP112776	Normal - blood derived	SA530427	EGA - Hinxton,AWS - Virginia,Collaboratory - Toronto	PRAD-CA	PCAWG			BAM	90109067296
controlled	FI9742	afb4447a-cd9a-5f49-98c8-8f45cafe352d	4c7671ed4f81d6b25085db1be3fbacfa.bam	DO51118	SP112923	Primary tumour - solid tissue	SA530546	Collaboratory - Toronto,AWS - Virginia,EGA - Hinxton	PRAD-CA	PCAWG			BAM	234264314386
controlled	FI9459	bc3f7d54-152e-545a-b32d-169e744e4a90	29a7de80274515a883341d53db1fbcc0.bam	DO51094	SP112875	Primary tumour - solid tissue	SA530591	AWS - Virginia,EGA - Hinxton,Collaboratory - Toronto	PRAD-CA	PCAWG			BAM	215630464582
controlled	FI9270	0d48ec3d-de57-5273-b751-8bf655dcfaa6	864a333e9fbe17ebc5ba4c41ff29f42a.bam	DO51107	SP112900	Normal - blood derived	SA530501	EGA - Hinxton,Collaboratory - Toronto,AWS - Virginia	PRAD-CA	PCAWG			BAM	69966428626
controlled	FI32190	4a7a9dd7-b459-5251-b717-37619d5cce86	d931138465ed729daac2997b69195a2c.bam	DO51066	SP112818	Normal - blood derived	SA530474	AWS - Virginia,Collaboratory - Toronto,EGA - Hinxton	PRAD-CA	PCAWG			BAM	99102216205
controlled	FI46464	35ee0571-bba9-5fb3-ae28-62de0c713388	ccf95c025047c4adbfc3853dc5b220a1.bam	DO50432	SP111158	Normal - blood derived	SA528967	EGA - Hinxton,Collaboratory - Toronto,AWS - Virginia	PRAD-UK	PCAWG			BAM	90769734642
controlled	FI46628	c11d94e3-bee4-5322-8f8e-162fad9226ee	d5c19f30678ee7228e578f20c463bd04.bam	DO51113	SP112912	Normal - blood derived	SA530525	AWS - Virginia,EGA - Hinxton,Collaboratory - Toronto	PRAD-CA	PCAWG			BAM	79899528339
controlled	FI35723	ed969e61-0ff7-59a6-9e14-4f0dfaa10be5	2d478028f93bbf696bb5114e2eab216a.bam	DO51960	SP114957	Metastatic tumour - metastasis to distant location	SA538876	AWS - Virginia,EGA - Hinxton,Collaboratory - Toronto	PRAD-UK	PCAWG			BAM	157022401427
controlled	FI35979	3b069c8d-a6bb-55c9-acd2-93a414bd336c	18f021906914f32c753ba0da0ad36895.bam	DO51080	SP112846	Normal - blood derived	SA530531	AWS - Virginia,EGA - Hinxton,Collaboratory - Toronto	PRAD-CA	PCAWG			BAM	109046794090
controlled	FI49944	9d00839f-f5d2-5a47-b1fd-91786223733f	085797859c8daf0a5a7fdab90473de01.bam	DO50428	SP111150	Normal - blood derived	SA528958	EGA - Hinxton,AWS - Virginia,Collaboratory - Toronto	PRAD-UK	PCAWG			BAM	114968692513
controlled	FI10093	c1b0f8bd-b2ad-5d03-84cd-942971bf193a	3bcb0039e46a4ca217d29b0c77a1ef7e.bam	DO51133	SP112953	Primary tumour - solid tissue	SA530604	Collaboratory - Toronto,AWS - Virginia,EGA - Hinxton	PRAD-CA	PCAWG			BAM	340831685568
controlled	FI41727	b7d4c598-ef8d-544c-bd0e-69d80ce2e589	35604afd8c269adf04e3b9a43ac503a3.bam	DO51104	SP112894	Normal - blood derived	SA530490	AWS - Virginia,Collaboratory - Toronto,EGA - Hinxton	PRAD-CA	PCAWG			BAM	87450910796
controlled	FI42649	c64376d2-bdfc-540b-930a-8b7d510997bf	3de82977aedac80869c232886e7f5a7b.bam	DO50415	SP111122	Primary tumour - solid tissue	SA528956	EGA - Hinxton,Collaboratory - Toronto,AWS - Virginia	PRAD-UK	PCAWG			BAM	143694484935
controlled	FI229	281f3514-2a9d-531b-a929-fb558acf0d9b	7d6dd40e1a7024026fe2a6b1ea8c7954.bam	DO51148	SP112982	Normal - blood derived	SA530633	AWS - Virginia,Collaboratory - Toronto,EGA - Hinxton	PRAD-CA	PCAWG			BAM	88599553287
controlled	FI588	70a6e645-1d59-535b-b997-5018c3543964	cb5ab4c2dd4074286b87209dfa443944.bam	DO51959	SP114946	Metastatic tumour - lymph node	SA538864	AWS - Virginia,Collaboratory - Toronto,EGA - Hinxton	PRAD-UK	PCAWG			BAM	149038660424
controlled	FI45685	10e405c5-d32b-58db-b316-95351edb84f0	45e28dcb1204b71dda84c387c0c62c24.bam	DO51154	SP112994	Normal - blood derived	SA530645	EGA - Hinxton,Collaboratory - Toronto,AWS - Virginia	PRAD-CA	PCAWG			BAM	65342971692
controlled	FI45268	2eca6c92-3a19-5d97-aa92-a84b253e9386	97f22db047487bcf0ddb2ffb78d014e1.bam	DO50425	SP111143	Primary tumour - solid tissue	SA528986	EGA - Hinxton,Collaboratory - Toronto,AWS - Virginia	PRAD-UK	PCAWG			BAM	318568285130
controlled	FI45246	20ac8d6c-9b38-5bc7-a7f3-6c597e764456	8af8bce39ec001fb05aea97959671ac3.bam	DO51074	SP112835	Primary tumour - solid tissue	SA530509	AWS - Virginia,Collaboratory - Toronto,EGA - Hinxton	PRAD-CA	PCAWG			BAM	163888507752
controlled	FI19114	7439ad9d-4560-5486-be61-36bdbf52c686	5182cc1f09a95ce949befeade56b826c.bam	DO51102	SP112891	Primary tumour - solid tissue	SA530485	AWS - Virginia,EGA - Hinxton,Collaboratory - Toronto	PRAD-CA	PCAWG			BAM	192386224074
controlled	FI19096	f712af1a-496f-5264-b787-65eb441855b9	7fd88780cf59cfb445801dd869e84a40.bam	DO51106	SP112899	Primary tumour - solid tissue	SA530500	AWS - Virginia,Collaboratory - Toronto,EGA - Hinxton	PRAD-CA	PCAWG			BAM	232125187606
controlled	FI19095	893ad4de-6d18-56aa-b45d-58caa06d6966	999bc0fb517ea2ca91fc88b5c9676295.bam	DO51106	SP112898	Normal - blood derived	SA530497	EGA - Hinxton,AWS - Virginia,Collaboratory - Toronto	PRAD-CA	PCAWG			BAM	104048259345
controlled	FI43462	609dce63-9f0b-51c3-92dd-b027efb7f6e6	c7a936b1e65c856713b17965a5612cb3.bam	DO51129	SP112944	Normal - blood derived	SA530588	Collaboratory - Toronto,EGA - Hinxton,AWS - Virginia	PRAD-CA	PCAWG			BAM	91396435807
controlled	FI31305	155cf4bc-0536-5cf9-a1ed-b5316ce842ce	512ec464bc3bcd069b4a72aa3b13ec54.bam	DO51105	SP112896	Normal - blood derived	SA530494	EGA - Hinxton,Collaboratory - Toronto,AWS - Virginia	PRAD-CA	PCAWG			BAM	71515290972
controlled	FI31497	55100bad-f78e-5a1e-a325-104f3eeea960	bf7a055f56c4a0b9a3a40a52884338f7.bam	DO51091	SP112868	Normal - blood derived	SA530577	EGA - Hinxton,AWS - Virginia,Collaboratory - Toronto	PRAD-CA	PCAWG			BAM	79857858436
controlled	FI37071	31cada43-4c06-5a78-b607-87d02a4d886c	f7403f9725e84443ddcfe51581090780.bam	DO51079	SP112845	Primary tumour - solid tissue	SA530530	AWS - Virginia,EGA - Hinxton,Collaboratory - Toronto	PRAD-CA	PCAWG			BAM	177880445798
controlled	FI37277	c8b96c1e-550d-5840-b7e6-8922d89c9b9e	40cf78da1d1800c5563bc5ad23dad96e.bam	DO51087	SP112860	Normal - blood derived	SA530561	EGA - Hinxton,Collaboratory - Toronto,AWS - Virginia	PRAD-CA	PCAWG			BAM	110551165251
controlled	FI34796	7d1c321a-5cc8-5318-ad5f-691aa15ca5a9	e7b133a86483bd2a28f883c76b7b34da.bam	DO51071	SP112828	Normal - blood derived	SA530495	AWS - Virginia,EGA - Hinxton,Collaboratory - Toronto	PRAD-CA	PCAWG			BAM	138469621232
controlled	FI34410	09261de5-743d-5124-8b75-941a246725c6	049620bdb8fc65c48f12d8bda455ed30.bam	DO51116	SP112918	Normal - blood derived	SA530537	AWS - Virginia,Collaboratory - Toronto,EGA - Hinxton	PRAD-CA	PCAWG			BAM	75670299842
controlled	FI34076	42dad23b-8b78-58f8-8027-9389a71f05e5	6891906bc4eb5c978519a9db82d637df.bam	DO51157	SP113001	Primary tumour - solid tissue	SA530652	EGA - Hinxton,AWS - Virginia,Collaboratory - Toronto	PRAD-CA	PCAWG			BAM	200001843379
controlled	FI48685	8b8645ea-0010-5815-8c98-95fe322fdcb7	25f961758f9e5766b99de46298a23d5b.bam	DO50420	SP111127	Primary tumour - solid tissue	SA528968	AWS - Virginia,EGA - Hinxton,Collaboratory - Toronto	PRAD-UK	PCAWG			BAM	161867771156
controlled	FI34264	0dd17407-49fc-5b5f-89ba-46e49eed05da	44730b18e932dc7b60f91151c433ee95.bam	DO50431	SP111159	Normal - blood derived	SA528969	AWS - Virginia,Collaboratory - Toronto,EGA - Hinxton	PRAD-UK	PCAWG			BAM	88477320438
controlled	FI38331	b67c180e-269b-5dc8-90cc-4087b6bce6dd	4d708e4e315a280c2a6faa58f724a72d.bam	DO51954	SP114906	Primary tumour - solid tissue	SA538877	AWS - Virginia,Collaboratory - Toronto,EGA - Hinxton	PRAD-UK	PCAWG			BAM	166659531759
controlled	FI25835	4222a30d-e190-59b4-93ef-0d1b8b68827d	4f045f9f5596c4f6670c031b65559375.bam	DO50418	SP111125	Primary tumour - solid tissue	SA528964	AWS - Virginia,Collaboratory - Toronto,EGA - Hinxton	PRAD-UK	PCAWG			BAM	164626749752
controlled	FI25626	4418f3d7-66b7-5dfa-9c55-e161f2ced3d5	ee40b9653415ee742343e48a35688fbf.bam	DO51109	SP112904	Normal - blood derived	SA530510	EGA - Hinxton,AWS - Virginia,Collaboratory - Toronto	PRAD-CA	PCAWG			BAM	60154269766
controlled	FI3516	3fc2caf9-44a2-50de-b789-9c0ab0245291	2b017191ed985076cb5c0796ab300150.bam	DO36223	SP106839	Primary tumour - solid tissue	SA514961	EGA - Hinxton,AWS - Virginia,Collaboratory - Toronto	PRAD-UK	PCAWG			BAM	170902175249
controlled	FI10014	7b58e026-639c-5e57-88f8-487904d80d78	4841e5ed19ae697f6eb2d714a495b50f.bam	DO50427	SP111145	Primary tumour - solid tissue	SA528988	AWS - Virginia,Collaboratory - Toronto,EGA - Hinxton	PRAD-UK	PCAWG			BAM	286298555980
controlled	FI2039	e99b42ea-5baf-5cde-ab16-0fe42080badc	ba19fae7217da4b20aa40b6eac02c6de.bam	DO51127	SP112941	Primary tumour - solid tissue	SA530583	AWS - Virginia,EGA - Hinxton,Collaboratory - Toronto	PRAD-CA	PCAWG			BAM	199829030490
controlled	FI24032	0a161683-e2a0-5a76-9244-e198d26cd8f9	a2d299d837ee542b47511f8bfc6e801b.bam	DO51072	SP112830	Normal - blood derived	SA530499	AWS - Virginia,Collaboratory - Toronto,EGA - Hinxton	PRAD-CA	PCAWG			BAM	150450042482
controlled	FI24033	e0df4062-d927-5053-8347-910452e4f099	20647c7d69021a14284ed18848daca2a.bam	DO51073	SP112832	Normal - blood derived	SA530504	AWS - Virginia,EGA - Hinxton,Collaboratory - Toronto	PRAD-CA	PCAWG			BAM	124449372121
controlled	FI38102	8241a7ef-ba71-5ae8-828d-c03bf77570ee	3c17cc820c10e38748d50dec11367cfb.bam	DO51054	SP112795	Primary tumour - solid tissue	SA530446	AWS - Virginia,Collaboratory - Toronto,EGA - Hinxton	PRAD-CA	PCAWG			BAM	133620095171
controlled	FI5476	4064c4ab-9ff0-59f6-880e-9694cab3fba9	cb1d2169322da017415c60a3541d750e.bam	DO51953	SP114899	Normal - lymph node	SA538865	AWS - Virginia,Collaboratory - Toronto,EGA - Hinxton	PRAD-UK	PCAWG			BAM	90442795545
controlled	FI16947	45f00d94-2b04-5402-85d6-0d933df47e2b	d37bec433e50561658c5552ec6143fee.bam	DO51097	SP112881	Primary tumour - solid tissue	SA530468	EGA - Hinxton,Collaboratory - Toronto,AWS - Virginia	PRAD-CA	PCAWG			BAM	192407909803
controlled	FI30906	15963efe-cdb9-51b8-a0f6-42f361dc80cc	f6a729dfc9df90889d1f04696e28ee21.bam	DO36221	SP106838	Normal - blood derived	SA514960	AWS - Virginia,EGA - Hinxton,Collaboratory - Toronto	PRAD-UK	PCAWG			BAM	87063293481
controlled	FI587	3a37be77-ed5e-52de-9302-ff311bae3530	95bf9ae68444e5e14976fbbe79dc466a.bam	DO51959	SP114947	Normal - lymph node	SA538866	Collaboratory - Toronto,AWS - Virginia,EGA - Hinxton	PRAD-UK	PCAWG			BAM	88391560455
controlled	FI23213	71721265-3637-55f5-b0a0-ed572a5e395a	47b99ee84d4bae31b2e234c5d30b4473.bam	DO51158	SP113002	Normal - blood derived	SA530653	EGA - Hinxton,Collaboratory - Toronto,AWS - Virginia	PRAD-CA	PCAWG			BAM	84038563207
controlled	FI1448	7021e9a5-5152-5e5f-8438-9d420ed00af5	6c3d86485da645825a83c10d90f37098.bam	DO50422	SP111138	Normal - blood derived	SA528981	AWS - Virginia,Collaboratory - Toronto,EGA - Hinxton	PRAD-UK	PCAWG			BAM	126128782630
controlled	FI1449	9ba249b8-0856-520b-a630-3fe835c77a30	0a0cf3ae527d5abc813d99b4ce6a9db2.bam	DO50422	SP111129	Primary tumour - solid tissue	SA528971	Collaboratory - Toronto,AWS - Virginia,EGA - Hinxton	PRAD-UK	PCAWG			BAM	137888363265
controlled	FI22871	e16dab0b-dc33-5df4-8752-dd3a1b70a5b3	d4310a5653b87d993f99f8edb2b1ead2.bam	DO51120	SP112927	Primary tumour - solid tissue	SA530553	AWS - Virginia,EGA - Hinxton,Collaboratory - Toronto	PRAD-CA	PCAWG			BAM	214103497171
controlled	FI32837	95879edc-2b00-55a7-9822-00e9cbcccb15	7497db836c765b0839a0e02b05e10f1a.bam	DO50414	SP111132	Normal - blood derived	SA528975	AWS - Virginia,EGA - Hinxton,Collaboratory - Toronto	PRAD-UK	PCAWG			BAM	133500020396
controlled	FI46426	5a961390-27df-525b-af5c-5407b07109c6	6967e29f5448993347b318cc935627eb.bam	DO51152	SP112990	Normal - blood derived	SA530641	EGA - Hinxton,AWS - Virginia,Collaboratory - Toronto	PRAD-CA	PCAWG			BAM	152884724601
controlled	FI35721	887a5cd6-5627-52b2-9c8f-a5b80279baef	1e0f91f6e9ad08d52ac02fbe3b1c52aa.bam	DO51960	SP114955	Normal - lymph node	SA538874	AWS - Virginia,Collaboratory - Toronto,EGA - Hinxton	PRAD-UK	PCAWG			BAM	86551225364
controlled	FI21139	93a517a7-62de-5b33-8e3f-42adae35c752	a0c32255926a61d9dc9ad7dfa42c1b72.bam	DO51065	SP112816	Normal - blood derived	SA530467	Collaboratory - Toronto,EGA - Hinxton,AWS - Virginia	PRAD-CA	PCAWG			BAM	130602446663
controlled	FI22458	fafd0d3d-bc71-50fb-bcf5-70aedfb6732c	3935e90e140b16fea56ee5f922a70d5a.bam	DO51144	SP112974	Normal - blood derived	SA530625	EGA - Hinxton,Collaboratory - Toronto,AWS - Virginia	PRAD-CA	PCAWG			BAM	78224101485
controlled	FI12250	b9afed5a-4809-5be3-91ee-0ae878203dd6	75046e43ea259771deadc595a655a968.bam	DO51159	SP113004	Normal - blood derived	SA530655	Collaboratory - Toronto,AWS - Virginia,EGA - Hinxton	PRAD-CA	PCAWG			BAM	93042532410
controlled	FI26713	45287a43-9782-52e6-b891-7c6453ea59c1	b769990725f1d27b7d4d8bcb83678fb8.bam	DO50421	SP111139	Normal - blood derived	SA528982	Collaboratory - Toronto,EGA - Hinxton,AWS - Virginia	PRAD-UK	PCAWG			BAM	115630187042
controlled	FI51243	569fa513-1105-526d-9334-d680b7939cb3	cfbd8f31b9c9499a867c0a11cd58ec4e.bam	DO51108	SP112902	Normal - blood derived	SA530505	AWS - Virginia,Collaboratory - Toronto,EGA - Hinxton	PRAD-CA	PCAWG			BAM	96577710626
controlled	FI25945	080a7fbd-7292-58e8-8a77-f382795a5282	177444b778652e69309dfed72699c9a4.bam	DO51110	SP112906	Normal - blood derived	SA530513	Collaboratory - Toronto,EGA - Hinxton,AWS - Virginia	PRAD-CA	PCAWG			BAM	65348624131
controlled	FI11268	f7e3117b-9de6-557d-819b-4e0e3c569e18	b49fd0dacd0edd859b95824cf7ff6744.bam	DO51132	SP112950	Normal - blood derived	SA530600	EGA - Hinxton,Collaboratory - Toronto,AWS - Virginia	PRAD-CA	PCAWG			BAM	124135742337
controlled	FI3499	8d6fcdaf-f043-5f3a-9a86-5a0b7115a102	b21862b25eaf563127afd47aabf3b936.bam	DO36223	SP106840	Primary tumour - solid tissue	SA514962	Collaboratory - Toronto,EGA - Hinxton,AWS - Virginia	PRAD-UK	PCAWG			BAM	156233242376
controlled	FI28636	69339f0b-9a4a-5564-8358-70f33386030a	2feefd57350ddcc44473b78a60e14f84.bam	DO51053	SP112792	Normal - blood derived	SA530443	AWS - Virginia,EGA - Hinxton,Collaboratory - Toronto	PRAD-CA	PCAWG			BAM	116115110603
controlled	FI28432	37821123-6593-5c7b-a6df-28eec936afd5	f418f4a04f6a44149579f940ac98d79f.bam	DO50426	SP111147	Normal - blood derived	SA528955	EGA - Hinxton,Collaboratory - Toronto,AWS - Virginia	PRAD-UK	PCAWG			BAM	94156066912
controlled	FI52037	c623e7fd-9b91-55f9-a3da-5fc5cb48585f	28fd6d07302e17e9a60a2dff0a0ed9da.bam	DO51119	SP112925	Primary tumour - solid tissue	SA530550	AWS - Virginia,Collaboratory - Toronto,EGA - Hinxton	PRAD-CA	PCAWG			BAM	284639574222
controlled	FI16484	8d6de6a5-5bd2-5c43-b357-dca27947818c	f37ef8014f441543f88a93475c157f46.bam	DO51956	SP114930	Primary tumour - solid tissue	SA538905	EGA - Hinxton,AWS - Virginia,Collaboratory - Toronto	PRAD-UK	PCAWG			BAM	160607285198
controlled	FI6445	c57e15ad-8adc-5a4d-9ffa-9647c691ab52	88677b626018be4e0b97d890ada156e6.bam	DO51062	SP112810	Normal - blood derived	SA530461	EGA - Hinxton,AWS - Virginia,Collaboratory - Toronto	PRAD-CA	PCAWG			BAM	234688463580
controlled	FI33879	df077ccb-b744-5b0a-b047-e77fc35c152e	39cc8fd668d2acf8c50de7f4720886f4.bam	DO51150	SP112986	Normal - blood derived	SA530637	EGA - Hinxton,AWS - Virginia,Collaboratory - Toronto	PRAD-CA	PCAWG			BAM	86891079216
controlled	FI33107	d84e5e36-d43c-5cc0-b073-913303648e40	f9142aa357e0e63c0760b8eefaa3f12b.bam	DO51055	SP112796	Normal - blood derived	SA530447	AWS - Virginia,EGA - Hinxton,Collaboratory - Toronto	PRAD-CA	PCAWG			BAM	103275338593
controlled	FI33035	4ac85e20-a51f-547e-a251-32028c428482	a0b8abc8a88c2e3272bf2f355c97875f.bam	DO51145	SP112976	Normal - blood derived	SA530627	AWS - Virginia,EGA - Hinxton,Collaboratory - Toronto	PRAD-CA	PCAWG			BAM	71676496131
controlled	FI33054	65f19608-0eb4-57b4-8f38-78d92baec36c	e89507cfe067e7d362b06b0d9aaa832f.bam	DO51130	SP112947	Primary tumour - solid tissue	SA530594	EGA - Hinxton,Collaboratory - Toronto,AWS - Virginia	PRAD-CA	PCAWG			BAM	345535991441
controlled	FI40252	8fb77a13-45d6-54b7-ad1a-e8539ca32022	0788815fef6fd515909cf041eb435645.bam	DO51090	SP112867	Primary tumour - solid tissue	SA530575	AWS - Virginia,EGA - Hinxton,Collaboratory - Toronto	PRAD-CA	PCAWG			BAM	227840088579
controlled	FI43311	b2d2601e-e73d-586b-8ef1-cba156697c36	69877d2815424646165b28ae71d264e6.bam	DO51134	SP112955	Primary tumour - solid tissue	SA530606	EGA - Hinxton,AWS - Virginia,Collaboratory - Toronto	PRAD-CA	PCAWG			BAM	210086289487
controlled	FI34742	150f2a2b-eb9a-5bee-bf90-3a54eaa01bfa	5bf12088bb2e353ca01feb81c8cb1c1a.bam	DO51124	SP112934	Normal - blood derived	SA530568	AWS - Virginia,Collaboratory - Toronto,EGA - Hinxton	PRAD-CA	PCAWG			BAM	243404319353
controlled	FI46611	c67c5149-2753-5175-9e2d-13d1290323ac	488c5c7132a9e135b81092e7c0d63255.bam	DO50430	SP111152	Primary tumour - solid tissue	SA528961	EGA - Hinxton,AWS - Virginia,Collaboratory - Toronto	PRAD-UK	PCAWG			BAM	148441919058
controlled	FI21986	2a138e2a-293d-502b-8fa5-b3da1dccfadd	d1dc0e2c2afe463f2cbf21ff03dbe746.bam	DO51056	SP112799	Primary tumour - solid tissue	SA530450	EGA - Hinxton,AWS - Virginia,Collaboratory - Toronto	PRAD-CA	PCAWG			BAM	169019832948
controlled	FI21895	d6b0e6c6-43f3-5dbc-8719-98e6512f2e3f	e39895f3587ce76ab22c4b10de302ae4.bam	DO51131	SP112948	Normal - blood derived	SA530596	AWS - Virginia,Collaboratory - Toronto,EGA - Hinxton	PRAD-CA	PCAWG			BAM	150131865607
controlled	FI374159	47c173cf-3630-5223-b7f6-960e8b54f39f	b10e5204e1d750bb103a06135e4275d5.bam	DO51072	SP112831	Primary tumour - solid tissue	SA530502	AWS - Virginia,EGA - Hinxton,Collaboratory - Toronto	PRAD-CA	PCAWG			BAM	262136845519
controlled	FI19113	6bfbc535-7200-5fc6-9c46-d280a4150fe6	36fd1f307b059d20645f14f8fcbb6932.bam	DO51102	SP112890	Normal - blood derived	SA530484	AWS - Virginia,EGA - Hinxton,Collaboratory - Toronto	PRAD-CA	PCAWG			BAM	71843332715
controlled	FI25908	bb889c67-42c7-5d52-8c7c-b46cbb2b7f50	11c2c82724022595a540607bcc54e663.bam	DO51112	SP112911	Primary tumour - solid tissue	SA530524	EGA - Hinxton,AWS - Virginia,Collaboratory - Toronto	PRAD-CA	PCAWG			BAM	209968582192
controlled	FI50419	dfb3ea4b-2ac7-52a3-b5a5-5910b0a1a6e1	33c17a7a2f85b370926b451788387950.bam	DO48577	SP106828	Primary tumour - solid tissue	SA514940	EGA - Hinxton,Collaboratory - Toronto,AWS - Virginia	PRAD-UK	PCAWG			BAM	172516892843
controlled	FI30911	72c3eadc-1e3c-5abc-97b1-bb8495f4e893	4d086d1340eb9f85f4ed8f0faac4abc0.bam	DO36221	SP106833	Primary tumour - solid tissue	SA514946	AWS - Virginia,EGA - Hinxton,Collaboratory - Toronto	PRAD-UK	PCAWG			BAM	181551541198
controlled	FI30018	ae37cdd5-eccc-5f9d-aec5-8e53b5315c78	1a32e9bc480acf07b680d812cd593ae4.bam	DO51063	SP112812	Normal - blood derived	SA530463	AWS - Virginia,EGA - Hinxton,Collaboratory - Toronto	PRAD-CA	PCAWG			BAM	62595104343
controlled	FI19150	dfe3a3b4-9c46-5a7a-95a6-648362aa75ba	5f62bfbe66ac61cb10c71cf0282944c4.bam	DO51045	SP112777	Primary tumour - solid tissue	SA530428	AWS - Virginia,Collaboratory - Toronto,EGA - Hinxton	PRAD-CA	PCAWG			BAM	238163179423
controlled	FI15560	50cb476a-5bed-5e02-bb53-a559440033d5	827961169a3a63dfc4ac8263dfabc092.bam	DO51095	SP112876	Normal - blood derived	SA530593	AWS - Virginia,EGA - Hinxton,Collaboratory - Toronto	PRAD-CA	PCAWG			BAM	120372552371
controlled	FI43797	f3d3ca98-020a-5115-922c-edcad9fcf143	3766e26ef5ebf853404850650513fa93.bam	DO51057	SP112801	Primary tumour - solid tissue	SA530452	AWS - Virginia,EGA - Hinxton,Collaboratory - Toronto	PRAD-CA	PCAWG			BAM	148722465126
controlled	FI8931	91717050-5e25-55bc-b251-d284fa43c22e	016cdbc60530e8f49e371785c6cd4ae4.bam	DO51046	SP112779	Primary tumour - solid tissue	SA530430	Collaboratory - Toronto,EGA - Hinxton,AWS - Virginia	PRAD-CA	PCAWG			BAM	218402319430
controlled	FI9645	43ba96f4-5e7f-55b5-bd3c-a303d625a3f8	7d79f6a10be5ed10e38168f6f29ab9a9.bam	DO51114	SP112915	Primary tumour - solid tissue	SA530532	AWS - Virginia,Collaboratory - Toronto,EGA - Hinxton	PRAD-CA	PCAWG			BAM	195627513057
controlled	FI28433	9ee3675a-48b9-5dd8-bb58-e3b99dde6dc0	b47ba29777ae591291e507cd66f831e3.bam	DO50426	SP111144	Primary tumour - solid tissue	SA528987	EGA - Hinxton,Collaboratory - Toronto,AWS - Virginia	PRAD-UK	PCAWG			BAM	311405817440
controlled	FI33526	d100e549-1fcd-5200-8d0e-a711b2bb34c5	3362560fe89ded10aa2fb4f9b6ead0d7.bam	DO51143	SP112972	Normal - blood derived	SA530623	AWS - Virginia,Collaboratory - Toronto,EGA - Hinxton	PRAD-CA	PCAWG			BAM	90893226795
controlled	FI14822	da0ff549-e974-5421-a447-8bb1b346b216	80ef4d60f34891fa9e3a3d92bd4c788e.bam	DO51962	SP114964	Normal - lymph node	SA538883	Collaboratory - Toronto,EGA - Hinxton,AWS - Virginia	PRAD-UK	PCAWG			BAM	112963753993
controlled	FI28637	2da68bcd-11ef-562d-9332-77ac387e2d91	378bdcc9e0464d2e50677646e7f8af31.bam	DO51053	SP112793	Primary tumour - solid tissue	SA530444	EGA - Hinxton,Collaboratory - Toronto,AWS - Virginia	PRAD-CA	PCAWG			BAM	125171455919
controlled	FI33089	ccc7cab1-1e2d-5e62-a4f6-558e87b9d0f2	fc21fc5806043562416e772e4c3357f3.bam	DO46792	SP102629	Normal - blood derived	SA506745	Collaboratory - Toronto,EGA - Hinxton,AWS - Virginia	PRAD-CA	PCAWG			BAM	136288886429
controlled	FI47922	fe229e55-0258-5c57-8948-ec80911fe534	0b4f0246aef203ff0f25cd117362cc9a.bam	DO51086	SP112858	Normal - blood derived	SA530557	AWS - Virginia,EGA - Hinxton,Collaboratory - Toronto	PRAD-CA	PCAWG			BAM	78041899748
controlled	FI47501	4ae9e0cd-786c-540e-aa56-18ae1b38308d	f803d18b19217d31ff4cacbd08060343.bam	DO51089	SP112864	Normal - blood derived	SA530569	EGA - Hinxton,Collaboratory - Toronto,AWS - Virginia	PRAD-CA	PCAWG			BAM	92942097302
controlled	FI35724	ad2092d2-a673-5382-8af4-d7fbe48e1678	cc01905187b18190727460f61bd92629.bam	DO51960	SP114953	Metastatic tumour - lymph node	SA538872	AWS - Virginia,Collaboratory - Toronto,EGA - Hinxton	PRAD-UK	PCAWG			BAM	201052945543
controlled	FI20425	1efa395b-642e-58a4-8dad-647bb54d3f8c	e5831d43ef17ecd0273a8ba5d3647ebc.bam	DO51117	SP112921	Primary tumour - solid tissue	SA530542	EGA - Hinxton,Collaboratory - Toronto,AWS - Virginia	PRAD-CA	PCAWG			BAM	211945183329
controlled	FI34447	349cd0b4-0ab9-5786-bac4-cb95ea6052b1	38b1b5e10b19c2d9ba3e2306d4b415f1.bam	DO46795	SP102647	Primary tumour - solid tissue	SA506725	AWS - Virginia,EGA - Hinxton,Collaboratory - Toronto	PRAD-CA	PCAWG			BAM	245681323599
controlled	FI48855	8e356d9a-989c-5643-9dd6-068265209ff4	e92dfa93e9010e24ab8edfa9e2b94138.bam	DO51965	SP114994	Metastatic tumour - metastasis to distant location	SA538920	EGA - Hinxton,AWS - Virginia,Collaboratory - Toronto	PRAD-UK	PCAWG			BAM	184515363776
controlled	FI38339	f04bdf29-33d3-583a-8d94-54f552fbf4a9	7590b19bb8d7c8c455b89bc8e66e0773.bam	DO51954	SP114920	Metastatic tumour - lymph node	SA538893	AWS - Virginia,Collaboratory - Toronto,EGA - Hinxton	PRAD-UK	PCAWG			BAM	208136549383
controlled	FI38572	4033e0a8-d52c-5ad8-b576-268068bee8a9	2fbf2f834447c736048728a009bb78f0.bam	DO51092	SP112871	Primary tumour - solid tissue	SA530582	Collaboratory - Toronto,AWS - Virginia,EGA - Hinxton	PRAD-CA	PCAWG			BAM	212291423081
controlled	FI37070	275bed0b-9961-516d-b84e-c77e9bbad6d7	9859bafb171b4b9cbef235052862181a.bam	DO51079	SP112844	Normal - blood derived	SA530528	Collaboratory - Toronto,AWS - Virginia,EGA - Hinxton	PRAD-CA	PCAWG			BAM	132386700950
controlled	FI22888	919e3a4f-4c0e-5de1-a6a3-d8372b921300	84e22345252b4575c9d36c9bbc9b7a17.bam	DO51070	SP112826	Normal - blood derived	SA530491	AWS - Virginia,Collaboratory - Toronto,EGA - Hinxton	PRAD-CA	PCAWG			BAM	141590471095
controlled	FI22870	1f2c0335-ff40-518b-a842-1e4b412b2f14	93699dc43f70ae578e0738c70325fe08.bam	DO51120	SP112926	Normal - blood derived	SA530552	EGA - Hinxton,Collaboratory - Toronto,AWS - Virginia	PRAD-CA	PCAWG			BAM	93592582229
controlled	FI374822	37e784dc-c02a-5d01-aa76-f075a26b89ea	4d6b2b8aa55981189adda3f74473044f.bam	DO51140	SP112967	Primary tumour - solid tissue	SA530618	AWS - Virginia,Collaboratory - Toronto,EGA - Hinxton	PRAD-CA	PCAWG			BAM	121444029218
controlled	FI51244	daec4402-3b95-5229-82bf-2274155f6d7c	39f70222697419880edd0e4fcd09d62e.bam	DO51108	SP112903	Primary tumour - solid tissue	SA530507	AWS - Virginia,EGA - Hinxton,Collaboratory - Toronto	PRAD-CA	PCAWG			BAM	200657534733
controlled	FI11978	ae6b75c0-41cc-5f10-9bb2-3eb209786d01	74e360d1e68a9e5677c32796487d98fc.bam	DO51142	SP112970	Normal - blood derived	SA530621	EGA - Hinxton,AWS - Virginia,Collaboratory - Toronto	PRAD-CA	PCAWG			BAM	93978795748
controlled	FI11214	60fc2a98-8a3c-5359-a4f9-fe3f877a05ef	f5050cf480730bd303f82caf0d7bc985.bam	DO51147	SP112980	Normal - blood derived	SA530631	AWS - Virginia,Collaboratory - Toronto,EGA - Hinxton	PRAD-CA	PCAWG			BAM	86022343731
controlled	FI3482	fc677c26-ac56-5522-ba62-7b86072c8703	3940bb7d292f50d640dcc62d644bdf01.bam	DO36223	SP106841	Primary tumour - solid tissue	SA514963	EGA - Hinxton,Collaboratory - Toronto,AWS - Virginia	PRAD-UK	PCAWG			BAM	272373357572
controlled	FI3611	8621c8eb-5c34-580e-9bc3-d88aac77c4d7	c835411f331de9a9b505aab86bbc945a.bam	DO51075	SP112837	Primary tumour - solid tissue	SA530514	Collaboratory - Toronto,EGA - Hinxton,AWS - Virginia	PRAD-CA	PCAWG			BAM	181919062389
controlled	FI3629	6278f7b4-2858-5e1f-9bce-661fafab14af	39e7d999c454bb4c6a07c06ad3d87240.bam	DO51078	SP112843	Primary tumour - solid tissue	SA530526	AWS - Virginia,Collaboratory - Toronto,EGA - Hinxton	PRAD-CA	PCAWG			BAM	328314258816
controlled	FI10013	964c2efe-ddec-5269-a042-5edf74c18585	2b678bca6a69d6f0bfb77f3194e4b1b7.bam	DO50427	SP111148	Normal - blood derived	SA528957	AWS - Virginia,EGA - Hinxton,Collaboratory - Toronto	PRAD-UK	PCAWG			BAM	93042588699
controlled	FI7697	a5427c52-c83d-5927-9c40-630c8e7147eb	446ef4046b521252f805f0bddcca22a7.bam	DO51051	SP112788	Normal - blood derived	SA530439	AWS - Virginia,EGA - Hinxton,Collaboratory - Toronto	PRAD-CA	PCAWG			BAM	114239510816
controlled	FI8930	2a979df4-6abd-59e0-ac23-34e67cf39731	9f25a6968e309993fac0d7a6404513bf.bam	DO51046	SP112778	Normal - blood derived	SA530429	AWS - Virginia,Collaboratory - Toronto,EGA - Hinxton	PRAD-CA	PCAWG			BAM	105349314929
controlled	FI13824	3e9b235b-3835-5d99-bc4f-03e9c96799db	0ac5ebd6f4c6381b430565f1ed00df05.bam	DO51088	SP112862	Normal - blood derived	SA530565	AWS - Virginia,EGA - Hinxton,Collaboratory - Toronto	PRAD-CA	PCAWG			BAM	81915899309
controlled	FI13504	58f5e371-0545-5b31-b379-0b9489eb9b3b	4436588167cabcb9412e98b35fc32d5c.bam	DO51126	SP112939	Primary tumour - solid tissue	SA530578	AWS - Virginia,Collaboratory - Toronto,EGA - Hinxton	PRAD-CA	PCAWG			BAM	182685039552
controlled	FI13638	a8a98d56-1e6a-58d7-a0d4-093157c50b6b	bf027c30a0c09bd1ced91e11d25c365f.bam	DO51084	SP112854	Normal - blood derived	SA530548	AWS - Virginia,Collaboratory - Toronto,EGA - Hinxton	PRAD-CA	PCAWG			BAM	127400584820
controlled	FI14823	2e1b33e2-54de-5693-ac6c-d18d5285cf23	0903e61cbd0906be307d576cdd850e79.bam	DO51962	SP114966	Metastatic tumour - metastasis to distant location	SA538885	AWS - Virginia,EGA - Hinxton,Collaboratory - Toronto	PRAD-UK	PCAWG			BAM	190004752447
controlled	FI14824	6e4ed651-a190-5b1a-ade7-b4a649b72f73	049e850cb4404e90ae5251e926be7f63.bam	DO51962	SP114962	Metastatic tumour - metastasis to distant location	SA538882	AWS - Virginia,Collaboratory - Toronto,EGA - Hinxton	PRAD-UK	PCAWG			BAM	155896202268
controlled	FI4702	6f3f8d80-1898-54c0-bca5-c9c3f739f88d	ee16efd74f83a47c57a3ad751c30a354.bam	DO51138	SP112962	Normal - blood derived	SA530613	EGA - Hinxton,AWS - Virginia,Collaboratory - Toronto	PRAD-CA	PCAWG			BAM	87295785473
controlled	FI46629	b2101e56-fde5-5066-a95b-848cbf926953	cb90e861e06a071050cab917d390484e.bam	DO51113	SP112913	Primary tumour - solid tissue	SA530527	EGA - Hinxton,Collaboratory - Toronto,AWS - Virginia	PRAD-CA	PCAWG			BAM	226625520201
controlled	FI26317	061690bc-ae22-5f1a-9c7d-89db8349133e	57189645719297dc5bd42329c4e70448.bam	DO221503	SP125579	Primary tumour - solid tissue	SA558561	AWS - Virginia,EGA - Hinxton,Collaboratory - Toronto	PRAD-UK	PCAWG			BAM	181831250753
controlled	FI25627	795a44b6-13ab-587c-bceb-e80acbbe6669	37c5b618a1248a063e8271d4426ada50.bam	DO51109	SP112905	Primary tumour - solid tissue	SA530512	Collaboratory - Toronto,AWS - Virginia,EGA - Hinxton	PRAD-CA	PCAWG			BAM	194390052822
controlled	FI10092	30f2d4c3-0c14-525b-a8ad-ae3b557886e1	89be54787406356f66e0ca61e24121bc.bam	DO51133	SP112952	Normal - blood derived	SA530603	AWS - Virginia,Collaboratory - Toronto,EGA - Hinxton	PRAD-CA	PCAWG			BAM	91634561340
controlled	FI7622	179c41b5-b4b5-5d3d-926b-0e4ac5a2ae92	5778f94c7499dd42270fe70335824f85.bam	DO51098	SP112883	Primary tumour - solid tissue	SA530470	EGA - Hinxton,AWS - Virginia,Collaboratory - Toronto	PRAD-CA	PCAWG			BAM	209417415334
controlled	FI45686	e9dc71bf-577b-57f1-96c2-43ffcf3c2444	eade9695efd6d545a3322d2a9b5f975e.bam	DO51154	SP112995	Primary tumour - solid tissue	SA530646	EGA - Hinxton,AWS - Virginia,Collaboratory - Toronto	PRAD-CA	PCAWG			BAM	226008067237
controlled	FI44231	7d9065e3-718b-5b66-b1ac-03a11687649e	75818ecd0886aac1ee67bfd1d5594f46.bam	DO51955	SP114924	Primary tumour - solid tissue	SA538899	Collaboratory - Toronto,AWS - Virginia,EGA - Hinxton	PRAD-UK	PCAWG			BAM	164954867222
controlled	FI5477	3ffb6b77-73ec-5398-9002-d28c72dad54c	a8b62d6236d4c2944ebe2d0056aea585.bam	DO51953	SP114898	Metastatic tumour - lymph node	SA538863	AWS - Virginia,Collaboratory - Toronto,EGA - Hinxton	PRAD-UK	PCAWG			BAM	232867245978
controlled	FI33527	9b12ed50-6da8-54b7-9dfb-621720408ec9	5bf6c8aa96fb0aeb36c4469c564bb0d0.bam	DO51143	SP112973	Primary tumour - solid tissue	SA530624	AWS - Virginia,Collaboratory - Toronto,EGA - Hinxton	PRAD-CA	PCAWG			BAM	194712437914
controlled	FI622	3b46813a-e351-5f8d-aa4c-d08fc4713710	66f62c03b140fd05f97481bd8f150c1a.bam	DO51959	SP114951	Metastatic tumour - lymph node	SA538870	AWS - Virginia,Collaboratory - Toronto,EGA - Hinxton	PRAD-UK	PCAWG			BAM	182447775241
controlled	FI32191	9698d459-01d5-5fe6-827c-d75dfcff5669	80e21890a0568b16e88b24f84810d74a.bam	DO51066	SP112819	Primary tumour - solid tissue	SA530475	AWS - Virginia,Collaboratory - Toronto,EGA - Hinxton	PRAD-CA	PCAWG			BAM	317285868224
controlled	FI46610	33d81100-96f3-56ac-9dd1-800e91030915	49df2f51b9cc662b6e2fba9c9e3dbdbd.bam	DO50430	SP111161	Normal - blood derived	SA528972	AWS - Virginia,EGA - Hinxton,Collaboratory - Toronto	PRAD-UK	PCAWG			BAM	100790739328
controlled	FI35725	5f157436-48b7-5f3c-8f34-c17058bff221	1852bcb88e8ff3e055994063a98e4dcf.bam	DO51960	SP114958	Metastatic tumour - metastasis to distant location	SA538879	EGA - Hinxton,Collaboratory - Toronto,AWS - Virginia	PRAD-UK	PCAWG			BAM	187817508705
controlled	FI16518	cecea6c7-ec8c-5d66-965c-82a5df8d6a95	9b8693bfc5ae886b748f45127b969c8f.bam	DO51956	SP114932	Metastatic tumour - lymph node	SA538908	Collaboratory - Toronto,EGA - Hinxton,AWS - Virginia	PRAD-UK	PCAWG			BAM	165632983659
controlled	FI48820	ab37ff7b-d162-50f4-9a6b-aac164becafd	66975c233b17512844f52ecc2860744a.bam	DO51965	SP114989	Normal - lymph node	SA538913	AWS - Virginia,EGA - Hinxton,Collaboratory - Toronto	PRAD-UK	PCAWG			BAM	87188741932
controlled	FI48872	c4002b91-2b56-5368-aed2-2b792f4dbee7	6f3b4e739ca08391ed9d673e2d8567cf.bam	DO51965	SP114987	Metastatic tumour - lymph node	SA538911	EGA - Hinxton,AWS - Virginia,Collaboratory - Toronto	PRAD-UK	PCAWG			BAM	178592213753
controlled	FI38330	3e8dd31f-8e71-5cda-91d5-ed25c85b81c8	e7059c0005dbe02813a6e136169bf338.bam	DO51954	SP114908	Metastatic tumour - metastasis to distant location	SA538878	AWS - Virginia,EGA - Hinxton,Collaboratory - Toronto	PRAD-UK	PCAWG			BAM	152725217571
controlled	FI38329	616f341d-18b3-5811-8225-d619ab6eabd0	0c39e99eac7031e27d09f56b71c1a8c7.bam	DO51954	SP114905	Normal - lymph node	SA538875	EGA - Hinxton,AWS - Virginia,Collaboratory - Toronto	PRAD-UK	PCAWG			BAM	127905362494
controlled	FI24034	c78bff35-af68-58c0-a960-a41235f765d2	7167f0e3e4ae49d781d7204718e164e2.bam	DO51073	SP112833	Primary tumour - solid tissue	SA530506	EGA - Hinxton,Collaboratory - Toronto,AWS - Virginia	PRAD-CA	PCAWG			BAM	216859810436
controlled	FI51452	6427e1ec-00d8-5b37-9130-22322c3d6c10	e725186e1faefc066f1f6c7968ecc509.bam	DO51156	SP112999	Primary tumour - solid tissue	SA530650	AWS - Virginia,EGA - Hinxton,Collaboratory - Toronto	PRAD-CA	PCAWG			BAM	215649392211
controlled	FI50385	67a4d799-fe2b-570e-b75a-cd1220947bb9	65f1fd128465b6443cb65927d9152578.bam	DO48577	SP106829	Primary tumour - solid tissue	SA514942	AWS - Virginia,Collaboratory - Toronto,EGA - Hinxton	PRAD-UK	PCAWG			BAM	152172342194
controlled	FI7774	a5322930-562f-5ed1-b40f-1f19f19cd152	11eb2b4ae424c97eef6a24be1176a480.bam	DO51050	SP112787	Primary tumour - solid tissue	SA530438	Collaboratory - Toronto,EGA - Hinxton,AWS - Virginia	PRAD-CA	PCAWG			BAM	224749786649
controlled	FI43796	ae97677d-782e-5164-899c-f4c8bac44521	d7371a3cd15345b630ebf3da04ed47a5.bam	DO51057	SP112800	Normal - blood derived	SA530451	EGA - Hinxton,Collaboratory - Toronto,AWS - Virginia	PRAD-CA	PCAWG			BAM	158749022789
controlled	FI4703	52d8403e-7872-5e34-8b6f-8f767c1457d1	4c833b2b01c98b4f16d85b000f8d5055.bam	DO51138	SP112963	Primary tumour - solid tissue	SA530614	EGA - Hinxton,AWS - Virginia,Collaboratory - Toronto	PRAD-CA	PCAWG			BAM	177808811143
controlled	FI30909	3ed81546-1a42-5673-a991-bce337f98f23	d83c982a8970cf6f08cbf4ff394dc855.bam	DO36221	SP106836	Primary tumour - solid tissue	SA514958	AWS - Virginia,EGA - Hinxton,Collaboratory - Toronto	PRAD-UK	PCAWG			BAM	178417920794
controlled	FI30908	044bc566-299a-53b6-9919-979a7feb4afa	fd0c836fba1882606f1d62cf2a7b41e3.bam	DO36221	SP106835	Primary tumour - solid tissue	SA514957	EGA - Hinxton,AWS - Virginia,Collaboratory - Toronto	PRAD-UK	PCAWG			BAM	182510533924
controlled	FI44248	bbd548b0-9da5-58fc-ae51-aa3387ce4223	9d707b1c6134fe0e9a68e81d368aad2f.bam	DO51955	SP114921	Metastatic tumour - lymph node	SA538895	AWS - Virginia,Collaboratory - Toronto,EGA - Hinxton	PRAD-UK	PCAWG			BAM	168375020059
controlled	FI44079	144edc49-56d0-53ae-a4a0-aa3d82682ab7	6828fd112a0ac638734e60f65e787da3.bam	DO51139	SP112965	Primary tumour - solid tissue	SA530616	EGA - Hinxton,Collaboratory - Toronto,AWS - Virginia	PRAD-CA	PCAWG			BAM	178851405914
controlled	FI17076	961e114d-5b6a-5c51-b069-85d3a742d7a7	c6f965a77d3c8db421326de6d47b93a0.bam	DO51061	SP112809	Primary tumour - solid tissue	SA530460	AWS - Virginia,Collaboratory - Toronto,EGA - Hinxton	PRAD-CA	PCAWG			BAM	248432894334
controlled	FI496	5342d185-c30d-5b45-b3dc-ffd064947bf1	aa56d7037e43c0d2d8afce533900ee1b.bam	DO51137	SP112961	Primary tumour - solid tissue	SA530612	AWS - Virginia,EGA - Hinxton,Collaboratory - Toronto	PRAD-CA	PCAWG			BAM	201281189143
controlled	FI33072	d4733dda-36ab-5570-863a-e18a1d44192b	b839bb4614b5dbdb5f48aa0db48795bf.bam	DO51135	SP112957	Primary tumour - solid tissue	SA530608	EGA - Hinxton,Collaboratory - Toronto,AWS - Virginia	PRAD-CA	PCAWG			BAM	213128571387
controlled	FI33071	d191f804-5766-560a-ad4c-ce4bf0fa6477	2331e9fcec83143d126b89938f911397.bam	DO51135	SP112956	Normal - blood derived	SA530607	AWS - Virginia,EGA - Hinxton,Collaboratory - Toronto	PRAD-CA	PCAWG			BAM	90103044364
controlled	FI47088	a0659c6a-2682-529e-aa70-f4bc064eebfa	c8215a8cfb1b20863f6fdf1431d24766.bam	DO51052	SP112791	Primary tumour - solid tissue	SA530442	AWS - Virginia,EGA - Hinxton,Collaboratory - Toronto	PRAD-CA	PCAWG			BAM	222786733549
controlled	FI34743	d440c1f6-264a-51fa-be0e-0145bbae6710	2dfadcdc014760e4954f0ff301bdc649.bam	DO51124	SP112935	Primary tumour - solid tissue	SA530570	AWS - Virginia,EGA - Hinxton,Collaboratory - Toronto	PRAD-CA	PCAWG			BAM	201429812595
controlled	FI34075	3093647e-5bc2-5057-974d-f3767e627156	22cd038929331e99c430deb2fdb43904.bam	DO51157	SP113000	Normal - blood derived	SA530651	AWS - Virginia,Collaboratory - Toronto,EGA - Hinxton	PRAD-CA	PCAWG			BAM	64737489095
controlled	FI21985	86b08234-6a1e-5b4e-98ee-8bb8d31c9006	9fd6d3e2ec77ce0001bfbee7c9232051.bam	DO51056	SP112798	Normal - blood derived	SA530449	Collaboratory - Toronto,AWS - Virginia,EGA - Hinxton	PRAD-CA	PCAWG			BAM	146581218385
controlled	FI46852	88cd600d-6e4f-5aa8-b771-2b5953959106	05412a3c43198187fe4feafb6673e694.bam	DO51128	SP112942	Normal - blood derived	SA530585	Collaboratory - Toronto,AWS - Virginia,EGA - Hinxton	PRAD-CA	PCAWG			BAM	200011447047
controlled	FI26732	f63896f2-21bb-5259-bb3b-a38963b3d2a9	d9a855516cc8c2ea8870bb36b8872bbd.bam	DO50416	SP111123	Primary tumour - solid tissue	SA528959	EGA - Hinxton,AWS - Virginia,Collaboratory - Toronto	PRAD-UK	PCAWG			BAM	165315216736
controlled	FI2021	0b81247c-1c05-5e19-9b74-0c9a128e1036	a114765d5090b9c1ab69687353867475.bam	DO51122	SP112931	Primary tumour - solid tissue	SA530562	AWS - Virginia,Collaboratory - Toronto,EGA - Hinxton	PRAD-CA	PCAWG			BAM	195603134643
controlled	FI25907	400ad37c-2011-5b08-890b-23d62f0a665b	2f1894b78bdbbcb4550cbb785a2129dd.bam	DO51112	SP112910	Normal - blood derived	SA530522	EGA - Hinxton,AWS - Virginia,Collaboratory - Toronto	PRAD-CA	PCAWG			BAM	73110170259
controlled	FI24949	1dd02fdc-1d89-554f-851e-e40caa5dd3a0	d25ce55e294f8af7f5256f4d6a19e839.bam	DO51081	SP112848	Normal - blood derived	SA530536	AWS - Virginia,Collaboratory - Toronto,EGA - Hinxton	PRAD-CA	PCAWG			BAM	137883143008
controlled	FI10766	c2ec5d59-5ead-5792-aacb-80078ceff799	7a0090e6dabe350ecc19afb773d430e7.bam	DO51136	SP112959	Primary tumour - solid tissue	SA530610	AWS - Virginia,Collaboratory - Toronto,EGA - Hinxton	PRAD-CA	PCAWG			BAM	199372825941
controlled	FI40861	efa59678-d40a-51ae-bdec-70ddce691840	0e72c39f537f6c42612ec7deaa635a4c.bam	DO51099	SP112884	Normal - blood derived	SA530471	AWS - Virginia,EGA - Hinxton,Collaboratory - Toronto	PRAD-CA	PCAWG			BAM	116575758404
controlled	FI43310	341f23cd-c839-56ea-860d-8b3776e53887	0e016cd237d61d30b049507d46320d6e.bam	DO51134	SP112954	Normal - blood derived	SA530605	Collaboratory - Toronto,EGA - Hinxton,AWS - Virginia	PRAD-CA	PCAWG			BAM	91329144258
controlled	FI12976	8ff39926-e599-5c5d-84b5-9940b4e65733	3913cbb519e7e557747b3cbeca97c4ba.bam	DO50424	SP111141	Normal - blood derived	SA528984	EGA - Hinxton,Collaboratory - Toronto,AWS - Virginia	PRAD-UK	PCAWG			BAM	119142765624
controlled	FI45057	e0a6eeaf-8450-5961-ad4a-fc6ffacdc77e	c6158d1566c5b21917ea623999d13e78.bam	DO51068	SP112822	Normal - blood derived	SA530481	Collaboratory - Toronto,AWS - Virginia,EGA - Hinxton	PRAD-CA	PCAWG			BAM	131041290951
controlled	FI27260	6b4f65c4-e1aa-5cc2-97df-31b82b733735	e7bd5548d20cec67d0691c8ad6d0cebc.bam	DO221504	SP125584	Primary tumour - solid tissue	SA558566	Collaboratory - Toronto,EGA - Hinxton,AWS - Virginia	PRAD-UK	PCAWG			BAM	281365640787
controlled	FI17075	1061d6f5-d5a2-5417-82e5-60b70175a3f3	ec3d1c5753016f18e940c584182e1f96.bam	DO51061	SP112808	Normal - blood derived	SA530459	Collaboratory - Toronto,AWS - Virginia,EGA - Hinxton	PRAD-CA	PCAWG			BAM	164662253763
controlled	FI9741	bcaaea56-b18d-5a0d-83d9-be4f6042700b	7f0db480fb535c84d5615f89eac17cdd.bam	DO51118	SP112922	Normal - blood derived	SA530545	EGA - Hinxton,AWS - Virginia,Collaboratory - Toronto	PRAD-CA	PCAWG			BAM	89517661438
controlled	FI33990	c0f83a8b-0027-5130-ad6f-52e1b296176b	eb69d2bc1172b67386a15408436132d0.bam	DO51958	SP114941	Primary tumour - solid tissue	SA538917	AWS - Virginia,Collaboratory - Toronto,EGA - Hinxton	PRAD-UK	PCAWG			BAM	184780835934
controlled	FI33525	f6d70032-37c9-5623-bcea-615e23a4b193	9e76372d406025cd483c1e18e8e78129.bam	DO51140	SP112966	Normal - blood derived	SA530617	Collaboratory - Toronto,AWS - Virginia,EGA - Hinxton	PRAD-CA	PCAWG			BAM	80601938928
controlled	FI47502	2644b145-e218-5ca6-80ca-da03350eb140	39ee1f33dc731ea235afaed685ccf975.bam	DO51089	SP112865	Primary tumour - solid tissue	SA530571	AWS - Virginia,Collaboratory - Toronto,EGA - Hinxton	PRAD-CA	PCAWG			BAM	207994041802
controlled	FI46465	865eca7a-3dc9-5cfd-9b11-930afcc4fed7	224c7d03fef67256448ff82fb32d5aa9.bam	DO50432	SP111156	Primary tumour - solid tissue	SA528965	EGA - Hinxton,Collaboratory - Toronto,AWS - Virginia	PRAD-UK	PCAWG			BAM	175438915632
controlled	FI21896	d287c6a6-b6e1-5c30-b2cf-0bd7c993af0c	3a9b565c2fddd33edab07e6aacef604f.bam	DO51131	SP112949	Primary tumour - solid tissue	SA530598	EGA - Hinxton,AWS - Virginia,Collaboratory - Toronto	PRAD-CA	PCAWG			BAM	192852615229
controlled	FI35722	06f5711b-8457-5948-8747-4fe6a0e8ad89	7865761a97c9701de698081244eefa1c.bam	DO51960	SP114960	Metastatic tumour - metastasis to distant location	SA538880	EGA - Hinxton,AWS - Virginia,Collaboratory - Toronto	PRAD-UK	PCAWG			BAM	207213438544
controlled	FI34411	501ceb06-d90e-5907-8f31-c28605e90b1a	3a8a1e780d1191b42a617ce46ecaf5f0.bam	DO51116	SP112919	Primary tumour - solid tissue	SA530539	EGA - Hinxton,AWS - Virginia,Collaboratory - Toronto	PRAD-CA	PCAWG			BAM	204060663601
controlled	FI34446	b0b30c4d-47b7-5c09-bf81-ab37fa04c484	38c5b3136d1fd289e28b5a42449e3576.bam	DO46795	SP102646	Normal - blood derived	SA506724	AWS - Virginia,EGA - Hinxton,Collaboratory - Toronto	PRAD-CA	PCAWG			BAM	171979358465
controlled	FI38336	51267957-9b9b-5f7a-b8cf-2c44f7c4697a	7402654effa3a9f010236b0cadd04ce3.bam	DO51954	SP114917	Metastatic tumour - lymph node	SA538889	AWS - Virginia,EGA - Hinxton,Collaboratory - Toronto	PRAD-UK	PCAWG			BAM	175844298699
controlled	FI38333	4ea0e27a-3eea-5e4d-b3f9-04ba8a8ef741	49126a29e0bcaf1e782f6c50a1da7b6b.bam	DO51954	SP114910	Metastatic tumour - metastasis to distant location	SA538881	AWS - Virginia,EGA - Hinxton,Collaboratory - Toronto	PRAD-UK	PCAWG			BAM	161943166319
controlled	FI22420	ccb0917b-0777-5b08-9604-0c91febc9d4f	d8cd7768ae28d5d65cfc92d168e0567a.bam	DO51141	SP112968	Normal - blood derived	SA530619	EGA - Hinxton,AWS - Virginia,Collaboratory - Toronto	PRAD-CA	PCAWG			BAM	81827652920
controlled	FI36769	a678f6cd-64c9-526a-bc08-c046759353ff	2f141f0c4008d1cb0e3a98863bce801e.bam	DO46790	SP102626	Primary tumour - solid tissue	SA506742	AWS - Virginia,EGA - Hinxton,Collaboratory - Toronto	PRAD-CA	PCAWG			BAM	207939140239
controlled	FI26714	7fed2782-c1bc-5990-aab8-4b8fb45bb5f4	595ebd80a1029606695d8ff375f8ab16.bam	DO50421	SP111128	Primary tumour - solid tissue	SA528970	Collaboratory - Toronto,EGA - Hinxton,AWS - Virginia	PRAD-UK	PCAWG			BAM	142445204746
controlled	FI2020	dc164337-e52c-5c35-a080-cb9669fc6d7a	6df5c38b7b6f8c2d82869315b94fd4bc.bam	DO51122	SP112930	Normal - blood derived	SA530560	EGA - Hinxton,Collaboratory - Toronto,AWS - Virginia	PRAD-CA	PCAWG			BAM	147957641983
controlled	FI31306	388feaa6-bc87-5d2e-8acb-4fa8cd8adf2b	709780614dcfa64f06bea39dabbd774c.bam	DO51105	SP112897	Primary tumour - solid tissue	SA530496	EGA - Hinxton,AWS - Virginia,Collaboratory - Toronto	PRAD-CA	PCAWG			BAM	199994239676
controlled	FI31498	6ab3463c-bf14-5c5d-8cd0-5926a52d4b31	9414e47956d1c58e07c0ac6c0faa7e1d.bam	DO51091	SP112869	Primary tumour - solid tissue	SA530579	EGA - Hinxton,Collaboratory - Toronto,AWS - Virginia	PRAD-CA	PCAWG			BAM	211554513237
controlled	FI45040	83383700-b21e-5f4c-b1b5-6ab215cc0707	9aeba91791085198536ec317e18eecd9.bam	DO51115	SP112917	Primary tumour - solid tissue	SA530535	EGA - Hinxton,AWS - Virginia,Collaboratory - Toronto	PRAD-CA	PCAWG			BAM	181654652549
controlled	FI7247	f58960fa-cf5b-5768-a11b-04e544b5b168	0dbbeb608901102459bffca3e86b84ca.bam	DO51155	SP112996	Normal - blood derived	SA530647	EGA - Hinxton,AWS - Virginia,Collaboratory - Toronto	PRAD-CA	PCAWG			BAM	91125083461
controlled	FI7248	19fc59e1-ace5-58c5-a825-64178a1c065d	7c34fad6e499138521ef51c40ddb0787.bam	DO51155	SP112997	Primary tumour - solid tissue	SA530648	Collaboratory - Toronto,AWS - Virginia,EGA - Hinxton	PRAD-CA	PCAWG			BAM	222900475084
controlled	FI13825	81c28bfc-36a8-550f-a167-7ba9c3a16555	6211d2625d1f5617e7619e6b46b7fa2d.bam	DO51088	SP112863	Primary tumour - solid tissue	SA530567	Collaboratory - Toronto,AWS - Virginia,EGA - Hinxton	PRAD-CA	PCAWG			BAM	195815705206
controlled	FI13639	2d84abcd-0a7e-5dc1-84d8-0e5184ea3d0d	c1638abbea2c0212e1d453b5ba664a09.bam	DO51084	SP112855	Primary tumour - solid tissue	SA530551	Collaboratory - Toronto,AWS - Virginia,EGA - Hinxton	PRAD-CA	PCAWG			BAM	217177921166
controlled	FI13088	fe847c34-5ffa-5d73-b8d1-04d3bafef01a	e54fd6c6abd096a8a9030f851ae5702f.bam	DO51153	SP112992	Normal - blood derived	SA530643	AWS - Virginia,EGA - Hinxton,Collaboratory - Toronto	PRAD-CA	PCAWG			BAM	63799794247
controlled	FI41728	1db88eec-789e-5ccc-9e0b-0b7897a7a4be	cffe671b18220455a81b791d96d22cbf.bam	DO51104	SP112895	Primary tumour - solid tissue	SA530492	AWS - Virginia,EGA - Hinxton,Collaboratory - Toronto	PRAD-CA	PCAWG			BAM	208090917670
controlled	FI2038	929d07ee-64e5-5352-89c7-34824612e327	e62ee56b1c8850078282ad6e91ebd950.bam	DO51127	SP112940	Normal - blood derived	SA530581	AWS - Virginia,EGA - Hinxton,Collaboratory - Toronto	PRAD-CA	PCAWG			BAM	149573881685
controlled	FI47923	a196e49f-9a45-5c77-b706-9add0246b114	0095dee3b343c04564a762b9ff2dd316.bam	DO51086	SP112859	Primary tumour - solid tissue	SA530559	AWS - Virginia,Collaboratory - Toronto,EGA - Hinxton	PRAD-CA	PCAWG			BAM	198516772953
controlled	FI47087	88e31d77-7c87-5c54-8c90-6bbc0f6ffdba	66d528109d010c106fea0b92198f0168.bam	DO51052	SP112790	Normal - blood derived	SA530441	AWS - Virginia,Collaboratory - Toronto,EGA - Hinxton	PRAD-CA	PCAWG			BAM	118178302767
controlled	FI38332	55861f49-232b-5469-94cb-190e5f124423	47ca849da5c41fe712783190043b8ce1.bam	DO51954	SP114914	Metastatic tumour - metastasis to distant location	SA538886	EGA - Hinxton,Collaboratory - Toronto,AWS - Virginia	PRAD-UK	PCAWG			BAM	170173395574
controlled	FI38338	a9062494-fc05-5708-8cb9-2b6af1cb19d7	eeea57cadac1c8b3dedbd13e61c6f969.bam	DO51954	SP114912	Metastatic tumour - metastasis to distant location	SA538884	AWS - Virginia,Collaboratory - Toronto,EGA - Hinxton	PRAD-UK	PCAWG			BAM	156943189654
controlled	FI23942	9d70bc61-e795-5592-91b8-118ea4a8a9c3	4eb6bffc98aeb453499395b7b758c491.bam	DO51121	SP112929	Primary tumour - solid tissue	SA530558	AWS - Virginia,Collaboratory - Toronto,EGA - Hinxton	PRAD-CA	PCAWG			BAM	179892617145
controlled	FI21140	20a74c97-747a-5a48-b217-f2883996d57d	58b2c1649b2eda1c7f53684da1c050d2.bam	DO51065	SP112817	Primary tumour - solid tissue	SA530472	EGA - Hinxton,Collaboratory - Toronto,AWS - Virginia	PRAD-CA	PCAWG			BAM	334514671105
controlled	FI32838	4f994641-1450-5405-92e8-016f9caf03f9	8d93f52fc0bbf290218c356f6b2e3093.bam	DO50414	SP111121	Primary tumour - solid tissue	SA528954	Collaboratory - Toronto,AWS - Virginia,EGA - Hinxton	PRAD-UK	PCAWG			BAM	173999095924
controlled	FI46853	f1bc1bee-b84b-5583-b235-e06251197495	651346b8e8ce1151991c8a8499a8aff9.bam	DO51128	SP112943	Primary tumour - solid tissue	SA530587	EGA - Hinxton,AWS - Virginia,Collaboratory - Toronto	PRAD-CA	PCAWG			BAM	206070617239
controlled	FI26316	c8b4f608-ae99-536f-a795-fc2a742892b5	917229c21ec442cc07cdf591889845a0.bam	DO221503	SP125580	Normal - blood derived	SA558562	EGA - Hinxton,Collaboratory - Toronto,AWS - Virginia	PRAD-UK	PCAWG			BAM	103310687272
controlled	FI10765	d3f67390-0e59-5f9f-8e26-4389f0ec1857	15b7c47c4cfa038c6a629d4c68a84914.bam	DO51136	SP112958	Normal - blood derived	SA530609	Collaboratory - Toronto,AWS - Virginia,EGA - Hinxton	PRAD-CA	PCAWG			BAM	93926859226
controlled	FI7640	c4f6cca8-a8eb-5e9d-a9e7-99d26e6ae67a	0eeb9f88bab46eee4e63871e60a1b5c2.bam	DO51096	SP112879	Primary tumour - solid tissue	SA530599	AWS - Virginia,Collaboratory - Toronto,EGA - Hinxton	PRAD-CA	PCAWG			BAM	225676706926
controlled	FI7773	4468e74b-f7c5-5ec9-91e8-4c3941a93f49	656aa9e794e1813d02cd90b5a4c3ba7b.bam	DO51050	SP112786	Normal - blood derived	SA530437	EGA - Hinxton,Collaboratory - Toronto,AWS - Virginia	PRAD-CA	PCAWG			BAM	80874153882
controlled	FI29092	3cbf1093-8f79-59ca-babd-325b1e3beb44	da8d0f05e0e4345513b24db7b0dc0242.bam	DO51100	SP112887	Primary tumour - solid tissue	SA530478	Collaboratory - Toronto,AWS - Virginia,EGA - Hinxton	PRAD-CA	PCAWG			BAM	200482732489
controlled	FI29091	4e336458-d0a0-5327-957f-662282e021ed	2d6606d2e300d3b7fd0df7dcce0f56f9.bam	DO51100	SP112886	Normal - blood derived	SA530477	EGA - Hinxton,Collaboratory - Toronto,AWS - Virginia	PRAD-CA	PCAWG			BAM	82181080252
controlled	FI30907	204daa0f-aa70-5173-b974-c13886ff1e86	6347d1491f0d59f3fd197b2ae74b6511.bam	DO36221	SP106834	Primary tumour - solid tissue	SA514948	Collaboratory - Toronto,EGA - Hinxton,AWS - Virginia	PRAD-UK	PCAWG			BAM	148837873635
controlled	FI33989	2daacb4a-c1eb-5191-9da0-ba16e0210152	e0316b097b1f6aea188120768695fd9c.bam	DO51958	SP114939	Normal - lymph node	SA538916	AWS - Virginia,Collaboratory - Toronto,EGA - Hinxton	PRAD-UK	PCAWG			BAM	95714054217
controlled	FI605	63db6f5a-316a-5273-a0f5-9c86c8554c2a	7a1c44e91d25d51c26b61fe145a14f87.bam	DO51959	SP114949	Metastatic tumour - lymph node	SA538869	EGA - Hinxton,Collaboratory - Toronto,AWS - Virginia	PRAD-UK	PCAWG			BAM	198525858514
controlled	FI17111	5f8fde5e-905d-55a1-affb-54954e3b232a	582919aee5da26cd98ef24b12f6e0239.bam	DO51064	SP112814	Normal - blood derived	SA530465	AWS - Virginia,EGA - Hinxton,Collaboratory - Toronto	PRAD-CA	PCAWG			BAM	199924627239
controlled	FI46427	42c75c6c-eeb1-5dc2-8239-fe5718cea7f0	3730c57be9d16b56be92638b567fc207.bam	DO51152	SP112991	Primary tumour - solid tissue	SA530642	AWS - Virginia,Collaboratory - Toronto,EGA - Hinxton	PRAD-CA	PCAWG			BAM	234444302134
controlled	FI27259	92721886-d1fb-50aa-b33b-40eedd0c7557	b9df171089f5d686bd15a4c66c26cdd5.bam	DO221504	SP125585	Normal - blood derived	SA558567	AWS - Virginia,Collaboratory - Toronto,EGA - Hinxton	PRAD-UK	PCAWG			BAM	95164002624
controlled	FI14826	dc2b7124-5b28-547f-b37a-d7ae37082cec	68571287d05fab11626bac3e02347251.bam	DO51962	SP114968	Metastatic tumour - metastasis to distant location	SA538888	EGA - Hinxton,AWS - Virginia,Collaboratory - Toronto	PRAD-UK	PCAWG			BAM	206566567500
controlled	FI49945	2789eb7b-ab0c-5cea-b6df-0c9bdaa4ddd4	ee791f89bf9acb8e38dc0da7ce094bbe.bam	DO50428	SP111146	Primary tumour - solid tissue	SA528989	EGA - Hinxton,AWS - Virginia,Collaboratory - Toronto	PRAD-UK	PCAWG			BAM	161336799881
controlled	FI34041	88c140d5-8880-55d1-a322-5ef66431a36e	dc73a90f6eb73affec1e68f7311e0134.bam	DO51958	SP114943	Metastatic tumour - lymph node	SA538919	EGA - Hinxton,Collaboratory - Toronto,AWS - Virginia	PRAD-UK	PCAWG			BAM	156165772251
controlled	FI24259	0957dd65-e99a-56e0-a1c0-832a21a8e40a	2f942accfbf17679ba2fd8e830adaa78.bam	DO50423	SP111140	Normal - blood derived	SA528983	AWS - Virginia,Collaboratory - Toronto,EGA - Hinxton	PRAD-UK	PCAWG			BAM	117307221742
controlled	FI22946	5aa8ac2d-c18c-54ae-8cb8-b0bd092ad650	cb5d84e03cc028b4130c226c22cace00.bam	DO46796	SP102651	Normal - blood derived	SA506729	AWS - Virginia,Collaboratory - Toronto,EGA - Hinxton	PRAD-CA	PCAWG			BAM	166207036319
controlled	FI26731	bb8199d8-dd12-5b0b-bdad-5643e014724e	c0167ca0464d50855f228fa0165d4fef.bam	DO50416	SP111134	Normal - blood derived	SA528977	Collaboratory - Toronto,AWS - Virginia,EGA - Hinxton	PRAD-UK	PCAWG			BAM	107354481982
controlled	FI3610	b2cdb43f-3a95-56bb-8602-0dc19735b84d	b0505c85b6c6b157bb0ef0cbaa5e3346.bam	DO51075	SP112836	Normal - blood derived	SA530511	AWS - Virginia,Collaboratory - Toronto,EGA - Hinxton	PRAD-CA	PCAWG			BAM	161851936935
controlled	FI24950	e62a1fc5-1f58-5d80-a5aa-ef80a9d2200c	ff6e89e8995ca36f5309f5d4be0a63c7.bam	DO51081	SP112849	Primary tumour - solid tissue	SA530538	EGA - Hinxton,AWS - Virginia,Collaboratory - Toronto	PRAD-CA	PCAWG			BAM	192972785896
controlled	FI33053	4bfd2d52-4ae1-5d61-b300-c139af9d35b1	ace2cc77392a6bb96559b6c27ce8e87b.bam	DO51130	SP112946	Normal - blood derived	SA530592	EGA - Hinxton,Collaboratory - Toronto,AWS - Virginia	PRAD-CA	PCAWG			BAM	90732405208
controlled	FI40862	f476071d-ca26-51dc-87f7-d5962bb3f66d	4fbd557376c78b1a0c881de9104c338f.bam	DO51099	SP112885	Primary tumour - solid tissue	SA530473	Collaboratory - Toronto,AWS - Virginia,EGA - Hinxton	PRAD-CA	PCAWG			BAM	256028454700
controlled	FI40251	b673daaa-17fb-5bc0-86d8-ea1470f5122b	8026fb51494501e7c126d46a9a10eb26.bam	DO51090	SP112866	Normal - blood derived	SA530573	EGA - Hinxton,Collaboratory - Toronto,AWS - Virginia	PRAD-CA	PCAWG			BAM	61978202663
controlled	FI8874	504761fa-174e-5f1b-ad6b-655fe5ea4c15	2d28e7cb18cc50b98ab5a308e7b7da7f.bam	DO51103	SP112892	Normal - blood derived	SA530486	AWS - Virginia,EGA - Hinxton,Collaboratory - Toronto	PRAD-CA	PCAWG			BAM	95059997443
controlled	FI43463	60644314-5e6c-57f9-8574-8c0c532fda3e	6db1313e385e5e8a0497c0fd6a6d2998.bam	DO51129	SP112945	Primary tumour - solid tissue	SA530590	AWS - Virginia,Collaboratory - Toronto,EGA - Hinxton	PRAD-CA	PCAWG			BAM	201088756143
controlled	FI16535	07c64c28-5b9d-5e96-9de7-dcfd748b9ecd	ff7b2d01a5cbef731e887fc0ef59b665.bam	DO51956	SP114934	Metastatic tumour - metastasis to distant location	SA538910	AWS - Virginia,Collaboratory - Toronto,EGA - Hinxton	PRAD-UK	PCAWG			BAM	179291773787
controlled	FI34797	d2dd93bc-c709-5021-8833-b96cf1d3a8a8	da3d6b7fefff42837603e641cd42ca46.bam	DO51071	SP112829	Primary tumour - solid tissue	SA530498	EGA - Hinxton,Collaboratory - Toronto,AWS - Virginia	PRAD-CA	PCAWG			BAM	203922405211
controlled	FI38334	a78706d6-3279-5154-86c3-3732d98fb6cd	db024bac0e16a0329539ab3f03a3cc4a.bam	DO51954	SP114904	Metastatic tumour - metastasis to distant location	SA538873	EGA - Hinxton,AWS - Virginia,Collaboratory - Toronto	PRAD-UK	PCAWG			BAM	179624116094
controlled	FI50402	3b5ee9fb-cf66-5e9d-a4d7-0ec7606bc182	dcb2c53dc9628e6fcdc76bb5aa754d48.bam	DO48577	SP106825	Primary tumour - solid tissue	SA514936	AWS - Virginia,EGA - Hinxton,Collaboratory - Toronto	PRAD-UK	PCAWG			BAM	192031455393
controlled	FI50384	54cf8eff-9a8a-5eef-973e-f4e0722766e5	f5bb47dc0710fd7be97e9efc005dfc06.bam	DO48577	SP106830	Normal - blood derived	SA514944	Collaboratory - Toronto,EGA - Hinxton,AWS - Virginia	PRAD-UK	PCAWG			BAM	93058991417
controlled	FI5494	271b5675-ae82-595d-ad19-35d8e0c0e6ae	b84ea165212637cdc6046402cc645436.bam	DO51953	SP114900	Metastatic tumour - lymph node	SA538867	AWS - Virginia,EGA - Hinxton,Collaboratory - Toronto	PRAD-UK	PCAWG			BAM	190360834112
controlled	FI5511	652f80ca-72e6-5521-b6ad-32aa7e5920e0	9525f90387c359da446356c8a6c63c6d.bam	DO51953	SP114903	Primary tumour - solid tissue	SA538871	EGA - Hinxton,AWS - Virginia,Collaboratory - Toronto	PRAD-UK	PCAWG			BAM	219934151274
controlled	FI45039	a5adcc94-6b16-56a9-9b5e-b875a5f0c152	982bd0686cf74d4a081e2c24b74d888e.bam	DO51115	SP112916	Normal - blood derived	SA530534	AWS - Virginia,EGA - Hinxton,Collaboratory - Toronto	PRAD-CA	PCAWG			BAM	70108797632
controlled	FI22889	177fa3ac-eec3-5f38-8204-3d97b85af187	56f763fcf08584ad43e9a5a5d0381628.bam	DO51070	SP112827	Primary tumour - solid tissue	SA530493	Collaboratory - Toronto,AWS - Virginia,EGA - Hinxton	PRAD-CA	PCAWG			BAM	187435214481
controlled	FI22421	481e94d1-03f5-5c5c-add6-7603dfb4da73	6af68c89db6681389ea0b2193b53214b.bam	DO51141	SP112969	Primary tumour - solid tissue	SA530620	AWS - Virginia,EGA - Hinxton,Collaboratory - Toronto	PRAD-CA	PCAWG			BAM	219295758852
controlled	FI22096	79abf49d-1a93-5aca-8f80-a2eab6417549	13e5c42c9635c21723990bd398ac1937.bam	DO50417	SP111135	Normal - blood derived	SA528978	AWS - Virginia,EGA - Hinxton,Collaboratory - Toronto	PRAD-UK	PCAWG			BAM	116719546886
controlled	FI46647	6fd1df41-1cca-51db-a150-a146c81482e1	c4a77d523c76d2f0a568732ea0067c52.bam	DO51111	SP112909	Primary tumour - solid tissue	SA530519	EGA - Hinxton,AWS - Virginia,Collaboratory - Toronto	PRAD-CA	PCAWG			BAM	217296632770
controlled	FI46646	0ddd276a-8224-5efb-a3f6-b1d447bde192	d8f77f5816d14a2af69d912ca0f61a77.bam	DO51111	SP112908	Normal - blood derived	SA530517	AWS - Virginia,Collaboratory - Toronto,EGA - Hinxton	PRAD-CA	PCAWG			BAM	63645848214
controlled	FI45267	d3dcadc9-f7b4-58c4-85e8-a7fcc11e95be	963c715ae2fb5dedff9e400d93894ae9.bam	DO50425	SP111151	Normal - blood derived	SA528960	AWS - Virginia,Collaboratory - Toronto,EGA - Hinxton	PRAD-UK	PCAWG			BAM	86607649446
controlled	FI44230	bf1856ab-f985-5775-ad9c-ab5bcd57f8d0	c4b27bf38db83f24f48cc887fb811a9f.bam	DO51955	SP114922	Normal - lymph node	SA538897	EGA - Hinxton,Collaboratory - Toronto,AWS - Virginia	PRAD-UK	PCAWG			BAM	88063318980
controlled	FI40803	d6bed6fa-199b-5924-9771-79b9567c6c76	ce58f6f643557c144d02b720d56c4547.bam	DO46793	SP102632	Normal - blood derived	SA506748	AWS - Virginia,Collaboratory - Toronto,EGA - Hinxton	PRAD-CA	PCAWG			BAM	188532073601
controlled	FI15561	b54b1d61-7846-5163-80ce-6537abbfa1e3	e8a5e55c6bcbd44cf56d7e2a385c9a34.bam	DO51095	SP112877	Primary tumour - solid tissue	SA530595	EGA - Hinxton,AWS - Virginia,Collaboratory - Toronto	PRAD-CA	PCAWG			BAM	189508083099
controlled	FI7621	2d1d890a-c5c9-5eb5-a34d-c85759174ea5	bdb1b9fbf74037544960ac13add887ee.bam	DO51098	SP112882	Normal - blood derived	SA530469	AWS - Virginia,EGA - Hinxton,Collaboratory - Toronto	PRAD-CA	PCAWG			BAM	93961950797
controlled	FI18298	212e37a7-6512-53f7-a6fc-efa0b076b21f	368df9126354854724f4bd163a8e094b.bam	DO51093	SP112872	Normal - blood derived	SA530584	Collaboratory - Toronto,EGA - Hinxton,AWS - Virginia	PRAD-CA	PCAWG			BAM	114369851897
controlled	FI8875	d0f782c5-3615-5cc4-9ac4-6bafc93d5caf	23acf4688d7c695ff52d0147e6c9ae2f.bam	DO51103	SP112893	Primary tumour - solid tissue	SA530488	AWS - Virginia,Collaboratory - Toronto,EGA - Hinxton	PRAD-CA	PCAWG			BAM	225264115553
controlled	FI13503	0ad14f9d-f12e-544c-9b60-5ced4adb7695	34d31f7b045421a5f65a0fe206e14aba.bam	DO51126	SP112938	Normal - blood derived	SA530576	AWS - Virginia,Collaboratory - Toronto,EGA - Hinxton	PRAD-CA	PCAWG			BAM	136884524130
controlled	FI13089	7318c939-433c-5980-a742-4e8fd0116401	d39d0c82793ec5922eac752c232b1b31.bam	DO51153	SP112993	Primary tumour - solid tissue	SA530644	AWS - Virginia,Collaboratory - Toronto,EGA - Hinxton	PRAD-CA	PCAWG			BAM	217945064341
controlled	FI16552	c9476a45-6c52-5abe-a959-7713f1f1126b	982c58336a424582f71932a5c5bdf87e.bam	DO51956	SP114926	Metastatic tumour - metastasis to distant location	SA538901	AWS - Virginia,EGA - Hinxton,Collaboratory - Toronto	PRAD-UK	PCAWG			BAM	146187086514
controlled	FI16483	2b3590ff-ccab-5717-acb5-d5b4c09b9e26	838c0b4f768ce8c9574a7c96ede0d14d.bam	DO51956	SP114928	Normal - lymph node	SA538902	EGA - Hinxton,Collaboratory - Toronto,AWS - Virginia	PRAD-UK	PCAWG			BAM	87282911218
controlled	FI42648	843f41f7-3c24-5642-b7b6-1cfb678464ad	ce75215d7dab7c3c3e68769efadd7b76.bam	DO50415	SP111133	Normal - blood derived	SA528976	EGA - Hinxton,AWS - Virginia,Collaboratory - Toronto	PRAD-UK	PCAWG			BAM	99156395816
controlled	FI9644	d7d1fb90-af4c-5731-afd1-627955b600f3	70464546bc8f729b2fc9a5357900e3f9.bam	DO51114	SP112914	Normal - blood derived	SA530529	Collaboratory - Toronto,EGA - Hinxton,AWS - Virginia	PRAD-CA	PCAWG			BAM	102930568512
controlled	FI33036	1af15027-de25-597a-b45c-dbb840337b31	7b32ba8e4ee40a02572d78a63a105a56.bam	DO51145	SP112977	Primary tumour - solid tissue	SA530628	EGA - Hinxton,Collaboratory - Toronto,AWS - Virginia	PRAD-CA	PCAWG			BAM	191278132520
controlled	FI35980	b74cebec-2639-55eb-9555-03b758fbb352	47e0c917aecce2affd8bf4c696a8eb5e.bam	DO51080	SP112847	Primary tumour - solid tissue	SA530533	Collaboratory - Toronto,AWS - Virginia,EGA - Hinxton	PRAD-CA	PCAWG			BAM	177596771247
controlled	FI48684	cc214af2-3662-5b9e-a33c-076945420555	b7baa3411fcc80f017ba53f7961ad16c.bam	DO50420	SP111142	Normal - blood derived	SA528985	Collaboratory - Toronto,EGA - Hinxton,AWS - Virginia	PRAD-UK	PCAWG			BAM	91528064047
controlled	FI34024	aba5a504-6840-5238-b628-9b9ee4e96a14	4ed9dc9bec68c5a92c089988a3377104.bam	DO51958	SP114944	Metastatic tumour - lymph node	SA538921	AWS - Virginia,Collaboratory - Toronto,EGA - Hinxton	PRAD-UK	PCAWG			BAM	189934776428
controlled	FI48889	b17216ca-4aad-5191-a19d-2c0f6b658bc6	5b09ae031a655cacfceb6bc5dd91ffd9.bam	DO51965	SP114996	Metastatic tumour - lymph node	SA538922	EGA - Hinxton,AWS - Virginia,Collaboratory - Toronto	PRAD-UK	PCAWG			BAM	182645734358
controlled	FI38335	bd310c95-c5ba-5e51-aed6-52a015c05958	ec4915864f0c837a12cfb09f95ea0563.bam	DO51954	SP114918	Metastatic tumour - lymph node	SA538891	EGA - Hinxton,AWS - Virginia,Collaboratory - Toronto	PRAD-UK	PCAWG			BAM	138994804910
controlled	FI22097	728fb047-981b-5f9f-ae60-4054d70d1aae	7af33d02bd02caadd0706855a249b316.bam	DO50417	SP111124	Primary tumour - solid tissue	SA528962	AWS - Virginia,Collaboratory - Toronto,EGA - Hinxton	PRAD-UK	PCAWG			BAM	185033350267
controlled	FI51172	bf8750d3-91ff-50e0-87fe-97dd57c6146d	43a790572e99bff499df4417405562e7.bam	DO51047	SP112781	Primary tumour - solid tissue	SA530432	EGA - Hinxton,Collaboratory - Toronto,AWS - Virginia	PRAD-CA	PCAWG			BAM	366244310678
controlled	FI25946	d413b834-09c8-5c76-a0fe-d55b67fdfe00	1983010f49a00461a14ff44660dabaad.bam	DO51110	SP112907	Primary tumour - solid tissue	SA530515	AWS - Virginia,EGA - Hinxton,Collaboratory - Toronto	PRAD-CA	PCAWG			BAM	219885778225
controlled	FI11269	3498b819-01d4-5b4d-9398-86eab5bf48b1	5eca29f664ab6a448d2bb0c912da994b.bam	DO51132	SP112951	Primary tumour - solid tissue	SA530602	AWS - Virginia,EGA - Hinxton,Collaboratory - Toronto	PRAD-CA	PCAWG			BAM	230686022193
controlled	FI3481	e3133438-ae79-559b-bf3a-4b53575c5e85	e5c144a54080825b7fb49515653950af.bam	DO36223	SP106842	Normal - blood derived	SA514964	EGA - Hinxton,AWS - Virginia,Collaboratory - Toronto	PRAD-UK	PCAWG			BAM	99265841765
controlled	FI10783	6dea3b18-ddf0-52d2-9c93-f94519a1259b	f600d289623c6e1e57021fcbf704dc2a.bam	DO51067	SP112820	Normal - blood derived	SA530476	EGA - Hinxton,AWS - Virginia,Collaboratory - Toronto	PRAD-CA	PCAWG			BAM	149540802557
controlled	FI17112	0285dfea-ec3a-5900-95d9-b712f070745a	3a39c858ec4ca71bc3baafe5b3a9831d.bam	DO51064	SP112815	Primary tumour - solid tissue	SA530466	AWS - Virginia,Collaboratory - Toronto,EGA - Hinxton	PRAD-CA	PCAWG			BAM	313949596493
controlled	FI9271	c24a35b4-f507-5aa3-a4e3-dffb6a4a75f2	e35ffbe685865cb5f4825aebad9dfb1f.bam	DO51107	SP112901	Primary tumour - solid tissue	SA530503	AWS - Virginia,EGA - Hinxton,Collaboratory - Toronto	PRAD-CA	PCAWG			BAM	206736125492
controlled	FI12843	826a1a2d-d04d-5ee3-b119-deb4fa23532c	52b975e12fe652b0b9c36f1202b26e11.bam	DO51069	SP112824	Normal - blood derived	SA530487	AWS - Virginia,Collaboratory - Toronto,EGA - Hinxton	PRAD-CA	PCAWG			BAM	142982124225
controlled	FI6446	d3de50e4-7fc6-5399-b60a-4b12f5760026	831cbf986a109e59bf76dfcb202222b1.bam	DO51062	SP112811	Primary tumour - solid tissue	SA530462	EGA - Hinxton,Collaboratory - Toronto,AWS - Virginia	PRAD-CA	PCAWG			BAM	266803821116
controlled	FI33108	fed6c599-7e8a-52b4-a9b0-12aa1044559f	0c5d838fbe81fb28ca5b737f1898521a.bam	DO51055	SP112797	Primary tumour - solid tissue	SA530448	Collaboratory - Toronto,AWS - Virginia,EGA - Hinxton	PRAD-CA	PCAWG			BAM	235517739205
controlled	FI33090	d744a1ee-a212-5229-9d50-bb01c4256f76	3e208d5466847d11f043981815a70790.bam	DO46792	SP102630	Primary tumour - solid tissue	SA506746	EGA - Hinxton,Collaboratory - Toronto,AWS - Virginia	PRAD-CA	PCAWG			BAM	175868528446
controlled	FI44078	551e69f5-2384-5a7e-911d-886279130697	f08622f5b05cf4e5d1a3d32d9f2352f4.bam	DO51139	SP112964	Normal - blood derived	SA530615	AWS - Virginia,Collaboratory - Toronto,EGA - Hinxton	PRAD-CA	PCAWG			BAM	79164952637
controlled	FI40804	00154198-023b-5137-ba0c-c7a612883ccf	1a646365c6d2a27fefacae54b22798a0.bam	DO46793	SP102633	Primary tumour - solid tissue	SA506749	EGA - Hinxton,Collaboratory - Toronto,AWS - Virginia	PRAD-CA	PCAWG			BAM	245854989365
controlled	FI49184	4d9df4c3-89fb-5d80-b5b3-deae8088abf6	64a1c72acf741e7ee4427cd9776691dc.bam	DO50419	SP111126	Primary tumour - solid tissue	SA528966	AWS - Virginia,EGA - Hinxton,Collaboratory - Toronto	PRAD-UK	PCAWG			BAM	153712101003
controlled	FI49183	52d0305c-8962-5358-b8f1-dd3d94059aad	c6d0c27d73ff1a6bffdae6c1993bffdf.bam	DO50419	SP111137	Normal - blood derived	SA528980	EGA - Hinxton,AWS - Virginia,Collaboratory - Toronto	PRAD-UK	PCAWG			BAM	90307812863
controlled	FI20424	9e5917f0-782d-5306-b89a-912aa01fb8a0	3baca3b62720cbf25c0309b3d0e44ab8.bam	DO51117	SP112920	Normal - blood derived	SA530541	Collaboratory - Toronto,EGA - Hinxton,AWS - Virginia	PRAD-CA	PCAWG			BAM	75605743079
controlled	FI34007	e468b4a3-9cc0-5339-a178-ece248a3d047	01438f392ca16551d81218111181b9dd.bam	DO51958	SP114937	Metastatic tumour - metastasis to distant location	SA538914	EGA - Hinxton,Collaboratory - Toronto,AWS - Virginia	PRAD-UK	PCAWG			BAM	147620820065
controlled	FI48821	fd246758-136b-5783-8377-e8760dff9a6a	2fa14f3151c24ee4abf9cf2f329a916c.bam	DO51965	SP114991	Metastatic tumour - lymph node	SA538915	EGA - Hinxton,Collaboratory - Toronto,AWS - Virginia	PRAD-UK	PCAWG			BAM	156120571337
controlled	FI24260	cb80f145-46f5-5c3b-9842-8686daf34306	9f02d8f6b6d83721a4c26c99b43ac338.bam	DO50423	SP111130	Primary tumour - solid tissue	SA528973	EGA - Hinxton,Collaboratory - Toronto,AWS - Virginia	PRAD-UK	PCAWG			BAM	169808094755
controlled	FI23941	a4e1be43-81fe-5b1b-910a-f5226a30da00	a2e710a5c382d0daaccc260de98889fa.bam	DO51121	SP112928	Normal - blood derived	SA530555	EGA - Hinxton,AWS - Virginia,Collaboratory - Toronto	PRAD-CA	PCAWG			BAM	147918603879
controlled	FI23214	e89c60a0-a344-55f1-82f4-ce61a6611c76	a68065b22c01d38a318e46d6146ac1e3.bam	DO51158	SP113003	Primary tumour - solid tissue	SA530654	AWS - Virginia,EGA - Hinxton,Collaboratory - Toronto	PRAD-CA	PCAWG			BAM	200570318760
controlled	FI37278	7155f257-f4b8-52ac-9f20-1bf743b1e8bb	60b38fa2d9ac9d8e614e82ea68f1d86d.bam	DO51087	SP112861	Primary tumour - solid tissue	SA530563	EGA - Hinxton,AWS - Virginia,Collaboratory - Toronto	PRAD-CA	PCAWG			BAM	203584988855
controlled	FI22947	eb233756-a262-5fde-bd00-83f3aed1fb25	9256eb2161226005016c03a106360cb1.bam	DO46796	SP102652	Primary tumour - solid tissue	SA506730	Collaboratory - Toronto,EGA - Hinxton,AWS - Virginia	PRAD-CA	PCAWG			BAM	253750078571
controlled	FI22459	8b847826-1db0-569e-8b0f-a21903c1915e	2ddb5af0e190d5aa2f267b858b8c9b65.bam	DO51144	SP112975	Primary tumour - solid tissue	SA530626	EGA - Hinxton,AWS - Virginia,Collaboratory - Toronto	PRAD-CA	PCAWG			BAM	214247266466
controlled	FI2577	dd93d0a9-dc66-5835-b79f-6cf857b635a1	ceddee12542b3a8e4539bd2bed698792.bam	DO51083	SP112852	Normal - blood derived	SA530544	Collaboratory - Toronto,AWS - Virginia,EGA - Hinxton	PRAD-CA	PCAWG			BAM	73044679310
controlled	FI51451	d7cb7ddb-2963-5f7e-bf84-104c71dd1595	731e9b80ade780ce5ef2f27b9340f066.bam	DO51156	SP112998	Normal - blood derived	SA530649	AWS - Virginia,EGA - Hinxton,Collaboratory - Toronto	PRAD-CA	PCAWG			BAM	96141481032
controlled	FI10784	fb4faccb-cbcd-5706-bb5a-a8180c7f22bd	2238ab07083b519abceb375f12d7f5f9.bam	DO51067	SP112821	Primary tumour - solid tissue	SA530479	EGA - Hinxton,AWS - Virginia,Collaboratory - Toronto	PRAD-CA	PCAWG			BAM	208818086589
controlled	FI11979	fd22f0c2-d50f-551c-9b11-5496df8a56ef	1c2dad03e47d34118d63bf4cb89d97a4.bam	DO51142	SP112971	Primary tumour - solid tissue	SA530622	EGA - Hinxton,AWS - Virginia,Collaboratory - Toronto	PRAD-CA	PCAWG			BAM	212164102953
controlled	FI39510	e2c7b60e-7e08-5af1-a900-1649aef98f4a	b90386789002474713c0d57ed4577c58.bam	DO51060	SP112806	Normal - blood derived	SA530457	Collaboratory - Toronto,EGA - Hinxton,AWS - Virginia	PRAD-CA	PCAWG			BAM	177142542837
controlled	FI29599	f52c0520-db54-50a5-ae48-6c4b0112ceea	063c8207682a6b9dbaf696adc79b8d21.bam	DO51048	SP112783	Primary tumour - solid tissue	SA530434	EGA - Hinxton,AWS - Virginia,Collaboratory - Toronto	PRAD-CA	PCAWG			BAM	141313179992
controlled	FI7639	bcbcbd1c-1de1-5427-8600-e77b09940b30	93caf5c92e50f841eef53fa6b915af05.bam	DO51096	SP112878	Normal - blood derived	SA530597	AWS - Virginia,Collaboratory - Toronto,EGA - Hinxton	PRAD-CA	PCAWG			BAM	125500421330
controlled	FI18299	91e7e8ac-8e86-5a68-a7bc-898f2fba03b7	3ef095431d6e8a4223e30787db2759d5.bam	DO51093	SP112873	Primary tumour - solid tissue	SA530586	AWS - Virginia,Collaboratory - Toronto,EGA - Hinxton	PRAD-CA	PCAWG			BAM	219499738504
controlled	FI9458	5cf5097f-4d17-5fe3-a2ee-0e0262aa4a4d	691d9fe5c01c262b172b27e198457871.bam	DO51094	SP112874	Normal - blood derived	SA530589	AWS - Virginia,Collaboratory - Toronto,EGA - Hinxton	PRAD-CA	PCAWG			BAM	75938444832
controlled	FI45517	34710051-1fc7-558a-a19f-62ae9491a1bd	e7b5d9e7489c7a79810f3c3d45d68510.bam	DO51123	SP112932	Normal - blood derived	SA530564	AWS - Virginia,Collaboratory - Toronto,EGA - Hinxton	PRAD-CA	PCAWG			BAM	137578529713
controlled	FI45245	a3521338-1000-5586-ad74-4f2f915de4e8	ac6867314535b751affc3a6632fed189.bam	DO51074	SP112834	Normal - blood derived	SA530508	AWS - Virginia,EGA - Hinxton,Collaboratory - Toronto	PRAD-CA	PCAWG			BAM	128147139522
controlled	FI36768	e44930ef-50fc-55a9-851c-93823ac427b7	233cbc0855fa9d3ca940e5af30d970ff.bam	DO46790	SP102625	Normal - blood derived	SA506741	Collaboratory - Toronto,AWS - Virginia,EGA - Hinxton	PRAD-CA	PCAWG			BAM	110657235761
controlled	FI12251	33623629-be74-5373-8457-0e43f805b935	f1c61be3f2beb330e3aa731d8c325ecb.bam	DO51159	SP113005	Primary tumour - solid tissue	SA530656	AWS - Virginia,Collaboratory - Toronto,EGA - Hinxton	PRAD-CA	PCAWG			BAM	194080573520
controlled	FI2578	5820a5fa-1bef-57fd-a6bd-540eebd5ca71	7720b27d8aac5b2f083485037a35527f.bam	DO51083	SP112853	Primary tumour - solid tissue	SA530547	EGA - Hinxton,Collaboratory - Toronto,AWS - Virginia	PRAD-CA	PCAWG			BAM	180788464483
controlled	FI230	314cecfe-92fe-596c-aabd-2216b3692b6e	05a574543e9350f4e1632ac33bcfb8ea.bam	DO51148	SP112983	Primary tumour - solid tissue	SA530634	Collaboratory - Toronto,EGA - Hinxton,AWS - Virginia	PRAD-CA	PCAWG			BAM	208448667709
controlled	FI495	b4176448-d964-5199-85c2-75bb7a56053a	cf622ce7fa8cd45eeaeac11cb4663767.bam	DO51137	SP112960	Normal - blood derived	SA530611	AWS - Virginia,EGA - Hinxton,Collaboratory - Toronto	PRAD-CA	PCAWG			BAM	85566275637
controlled	FI51171	6b17ba40-fc6d-5b7e-bd83-588864509296	52749f90c4d7b8762b17cb10e43faeb7.bam	DO51047	SP112780	Normal - blood derived	SA530431	Collaboratory - Toronto,EGA - Hinxton,AWS - Virginia	PRAD-CA	PCAWG			BAM	153535066294
controlled	FI25834	214053a0-9eb6-5214-bce3-29f243005e62	dc835071ba70dfd1640e935edb9c6d14.bam	DO50418	SP111136	Normal - blood derived	SA528979	AWS - Virginia,Collaboratory - Toronto,EGA - Hinxton	PRAD-UK	PCAWG			BAM	109264971847
controlled	FI12844	d6002f62-30b6-576a-89b9-78e4fd50c7b4	390a419235a83b1d332ef2f72de28793.bam	DO51069	SP112825	Primary tumour - solid tissue	SA530489	AWS - Virginia,Collaboratory - Toronto,EGA - Hinxton	PRAD-CA	PCAWG			BAM	192852687181
controlled	FI16501	ba225dda-f0e3-57ea-9d24-eb407e0f39ef	8183fc2c1d714429675b3ff078c9c0c3.bam	DO51956	SP114935	Metastatic tumour - metastasis to distant location	SA538912	EGA - Hinxton,AWS - Virginia,Collaboratory - Toronto	PRAD-UK	PCAWG			BAM	159621626133
controlled	FI38571	ae60f552-cd83-5810-bc9d-96338604ba8d	fc6d342e36e104470947ab470e1e8176.bam	DO51092	SP112870	Normal - blood derived	SA530580	AWS - Virginia,Collaboratory - Toronto,EGA - Hinxton	PRAD-CA	PCAWG			BAM	121846510977
controlled	FI38101	8a1f23fb-0f4e-5e11-9d1f-cebf8551363c	901d77913ab2196abb6764dcb409744d.bam	DO51054	SP112794	Normal - blood derived	SA530445	AWS - Virginia,EGA - Hinxton,Collaboratory - Toronto	PRAD-CA	PCAWG			BAM	113083954512
controlled	FI52036	9ddd969f-e471-5939-9e12-2d8c1d432054	b5fd66fac614f240655b977fb2cb0b68.bam	DO51119	SP112924	Normal - blood derived	SA530549	EGA - Hinxton,AWS - Virginia,Collaboratory - Toronto	PRAD-CA	PCAWG			BAM	101892625309
