# Supplementary material for: Searching thousands of genomes to classify somatic and novel structural variants using STIX
Source: Nat Methods. 2022 Apr 8;19(4):445–8. doi: 10.1038/s41592-022-01423-4 (PMC9007735; doi:10.1038/s41592-022-01423-4)
Supplement: Supplementary file 5 — List of ICGC file IDs to alignment file sample name mappings. File IDs can be used to quickly locate files in the ICGC data portal. Sample names in alignment files are not as easily searchable so this mapping can be used to quickly and easily convert between the two. [file 41592_2022_1423_MOESM5_ESM.tsv]

FI12977	f9c0a08b-d1e5-4c18-e040-11ac0c4864df
FI16946	8e6f7acf-1e7f-46be-85c6-6a4b677e8640
FI4828	02474e43-af9f-48b0-b51c-c2961fc0d705
FI4829	41027c0b-85af-4c78-bba0-0da63cd75fa9
FI5528	0bfd1043-7344-fdd0-e050-11ac0c484cab
FI33880	1bbfe6f2-ad19-4d29-895b-973f5a91c707
FI29598	994be521-432b-41ce-8b45-b9c36fd27bbd
FI7698	7ae9b843-488f-459c-8c0d-c81dcae57f99
FI34058	0bfd1043-8173-e3e4-e050-11ac0c4860c5
FI48838	0bfd1068-3fe1-a95b-e050-11ac0c4860c3
FI34265	f9c3eaad-a0d9-8bf8-e040-11ac0d481d8e
FI38846	1f5e70c1-c5de-49e7-941a-46e11a4f4416
FI38337	0c0038ff-6cc8-b0b0-e050-11ac0d483d73
FI45518	61d941f1-87df-43af-8a29-b6809c809275
FI45058	45d0ccb2-641f-4348-b3a8-61f4113cd85b
FI30910	fca2d62f-2756-939e-e040-11ac0d4865e6
FI30019	8044a282-bc2c-47c6-8a85-53c3b5eeb08f
FI19149	f4c839cb-d939-4b0e-8761-7e058ac99af6
FI9742	a6045753-60bb-4e65-bc89-1ef0b47aab35
FI9459	f5378545-17d4-4a64-a57e-f6c91ef4cb3a
FI9270	7299d6fa-e73e-4c62-9772-c462f23af9a6
FI32190	11c266a0-5d66-4cc1-88ff-7d0ddb90c66b
FI46464	f9c26646-d2ad-cf30-e040-11ac0d483918
FI46628	a5590660-fc66-4f38-8ff5-390b2b6a3c2e
FI35723	0bfd1068-3fd5-a95b-e050-11ac0c4860c3
FI35979	61b56e23-1311-46fe-b152-489ada810414
FI49944	f9c0a12c-264e-d9ea-e040-11ac0d483201
FI11215	186cacaf-4f20-4ad2-a07a-a7dc942a70b0
FI50436	fc9d704c-0cfb-0407-e040-11ac0d486980
FI3628	1f9e3e62-6e9c-4ac7-9f0e-f6c8bfc3895f
FI39511	0a6be23a-d5a0-4e95-ada2-a61b2b5d9485
FI10988	8b912482-5d81-48e9-80d7-97e03afabefe
FI10093	0cb4356c-b5d6-4541-b048-ff6d4b3a5d26
FI43462	411c92b3-73a4-409a-ad51-bbb5ab4e4751
FI31305	c5652848-5670-497c-b6dd-f459c1efff32
FI31497	56544b4d-bd7b-4015-bae2-3130362b06f2
FI45685	ff4509b8-e052-4aba-8fe6-a7cad9e8f3db
FI45268	f9c52414-385d-8cc7-e040-11ac0d485037
FI45246	07f16397-71bb-4594-ad4d-caa7d2baeabd
FI19114	734a8251-9ecc-47f5-835f-846b67693ca6
FI19096	48c33a30-557b-4ecf-8066-5b4b068b5e3a
FI19095	ac898a3a-efe6-4d58-9991-d2f2196c784a
FI41727	11b85060-99b8-4e58-bc45-fab2389a8e66
FI42649	f9c39eb7-39a9-6626-e040-11ac0d4870c2
FI229	19377b75-2422-4e82-8151-8af241f7d4ba
FI588	0bfd1068-3fca-a95b-e050-11ac0c4860c3
FI34796	2e75f657-5fff-44aa-ab8f-1f7ed291c8d6
FI34410	850e89e4-2aed-47fd-9ebc-ceb6ae7afdfb
FI34076	8e7fe8bb-6b3d-428f-a232-97e6042a0f39
FI48685	f9c23ce8-7f1c-9417-e040-11ac0d482562
FI34264	f9c3eaad-a0d6-8bf8-e040-11ac0d481d8e
FI38331	0bfd1043-70fb-d2dc-e050-11ac0c4860cb
FI24032	d23e63d4-d860-4eec-96f9-1d2654fbe75f
FI24033	0e4f4245-359c-4670-9ee4-25c04489f318
FI38102	59938f45-3e57-43d6-af3b-bb4968249e5a
FI37071	ff870342-f0d6-4450-8f9c-344c046a0baf
FI37277	1fbe014a-b2b0-4a17-9e2d-f11a30e44dd0
FI2039	35553150-e4ef-4539-b220-259f2d634bd7
FI25835	f9c650e7-9053-78eb-e040-11ac0d4874bb
FI25626	458cb260-e0db-4af4-b9db-4cc6044cbfd4
FI3516	fc9d93b6-92e8-acb7-e040-11ac0d487dee
FI10014	f9c52187-2e82-d58a-e040-11ac0d484fc4
FI5476	0bfd1043-8184-e3e4-e050-11ac0c4860c5
FI45960	0bfe2ac9-0af8-c248-e050-11ac0d487e1c
FI30906	fc9d93b6-77c4-8719-e040-11ac0d487dec
FI16947	f8a165b0-51df-413c-b7c6-c7fc80547db4
FI32837	f9c23d09-74e1-07f9-e040-11ac0d482577
FI46426	e0a272d0-4294-48e6-89c1-bfe28861626a
FI35721	0bfd1043-8179-e3e4-e050-11ac0c4860c5
FI21139	8894a065-34e4-4717-ad3d-65be393b69b2
FI587	0bfd1068-3fc7-a95b-e050-11ac0c4860c3
FI23213	d647386c-08cc-41f5-8cd1-5c30ed65a291
FI1448	f9c3bc8e-dbc1-1ed0-e040-11ac0d4803a9
FI1449	f9c3bc8e-dbc4-1ed0-e040-11ac0d4803a9
FI22871	59c18694-8a43-41dd-a6f6-52a20bc8dd54
FI22458	af29ca64-7f63-48c5-b831-83bf96d82d33
FI12250	140e5014-bdd6-4663-9404-234c7f9e927d
FI26713	f9c51617-3fc8-91c5-e040-11ac0d484abf
FI51243	9ef143c6-58b8-481b-b248-19c94fe41644
FI25945	a0ae4264-dcfa-4850-97bf-e65411b4c08a
FI11268	a8218e82-d48b-4802-94ad-8fc8d2787a6a
FI3499	fc9f9295-01f6-a9e0-e040-11ac0d4845af
FI45874	0c0038ff-6cc1-b0b0-e050-11ac0d483d73
FI19113	06e25e00-6d8d-4490-a3fe-f3559a358652
FI28636	1644e3e1-fe60-4998-861f-c71f88033bc9
FI28432	f9c70e38-dd96-3fe2-e040-11ac0d4862f2
FI52037	b33978c6-a855-4f9d-a0b0-d79453b9de41
FI16484	0bfd1068-3fc5-a95b-e050-11ac0c4860c3
FI6445	6642fbd5-3a77-4d02-8390-91b73cdde44b
FI40252	61973578-4c0d-4a3f-b9c4-f96ceab24629
FI43311	08e1d976-6c39-428e-a4c2-f655b675683e
FI37738	1a319682-f55e-4e0b-8476-48a0bea6c265
FI374159	7181dd10-1371-4cb6-9219-a9542c62b854
FI34742	8e4afbbb-7d14-44ca-80d6-4f1b417f4ed5
FI33879	3aca806b-7e10-40d3-b9c2-025e3ec5e09f
FI33107	8fc6503c-19ba-450c-9c6e-66c4190e270b
FI33035	f7d037ee-51f6-402b-9943-25a3edaf0273
FI33054	4d11d7da-1204-437e-87b1-e8337a67c9a8
FI46611	f9c3e4e3-1b95-b71a-e040-11ac0d4819e7
FI21986	008bad10-d41b-4bbb-86fa-9976ecea46b1
FI21895	7380dc90-2aa6-4118-8b56-51da1d08e150
FI25908	0ed2e2e1-2fe3-43eb-8cad-34f3f21a7169
FI50419	fc9f998b-cc72-f6ea-e040-11ac0c482425
FI30911	fc9d93b6-77c6-8719-e040-11ac0d487dec
FI30018	323463c7-7729-4708-993a-cf5acb6c91e2
FI19150	e41bc2ec-3e0b-4c37-806b-3f6f25c8c4db
FI9645	43b675e0-22e0-42d6-a060-afc93e22ac95
FI43797	2ea2294d-fab9-43ae-a222-370487495b06
FI8931	5c8da06c-7964-4ad1-ac9e-d1b5507105d2
FI33526	13db8f32-dc88-4f5d-a2e3-2ccffc0e387b
FI14822	0bfd1068-3fd0-a95b-e050-11ac0c4860c3
FI28637	289790a5-77bd-49a9-a1ec-478a8ecacd7f
FI28433	f9c70e38-dd99-3fe2-e040-11ac0d4862f2
FI15560	9c6766e1-a42b-40c8-9540-5ed76d7a2263
FI10013	f9c52187-2e7f-d58a-e040-11ac0d484fc4
FI35724	0bfd1068-3fcf-a95b-e050-11ac0c4860c3
FI37070	8d6563a5-9777-4b2a-a4ac-00b59e6729ff
FI22888	0f4d1634-c495-43e9-aa44-567c67037b28
FI22870	44ffb58f-9d70-4a51-b456-95d46df89096
FI374822	1dd96495-5f83-4d36-96cf-b77cd0cbbfda
FI20425	6d936ef9-b5df-44d3-831f-528bf8ddc131
FI34447	8689b53c-8883-479c-85f6-d13b86272b5d
FI48855	0bfebf9f-c77d-e57d-e050-11ac0d487827
FI38339	0bfd1068-3fe4-a95b-e050-11ac0c4860c3
FI38572	f1534b2a-5350-442c-bb9d-8c7142668d31
FI11978	f8f10253-e4f3-4b4b-80d4-be47621d04e9
FI11214	d969fc8d-246a-4086-b022-16d55cd02087
FI3482	fc9d5fc7-a87b-c5e7-e040-11ac0c4850aa
FI3611	44083f54-0953-48e3-a704-11ad0988ad2e
FI3629	42a548f0-d86a-4273-8bda-be0fe6a53b20
FI33089	acd1dfbe-454b-443e-a4cd-187ec1133aad
FI47922	21e155c9-34fa-4271-8863-b2b9375704e2
FI47501	401c1e38-0d9a-4ee1-a100-8332aa727023
FI51244	61a48c69-4f7d-4dc6-aff7-88a6c33137df
FI45892	0bfd1068-3fd8-a95b-e050-11ac0c4860c3
FI7697	61a92b37-b6d9-43c7-8184-7af1a1d39dda
FI8930	463d6d84-3b5c-4c4c-a16c-bbefe0826519
FI13824	484e4b6e-1f90-468c-83d8-4fbd8b1ee00a
FI13504	69dbe6ef-f5de-4c1f-b2f2-963dcb6ccd3e
FI13638	0352a0fb-dd8c-440c-b31f-a7401cd3f22a
FI14823	0bfd1043-8183-e3e4-e050-11ac0c4860c5
FI14824	0bfd1043-817e-e3e4-e050-11ac0c4860c5
FI4702	624c41df-f9e1-4ab3-82a0-6bce57569e33
FI10092	a8f9fd29-a1d5-41cc-9f2a-8f332d47022b
FI26317	f9c07ba7-152a-f624-e040-11ac0c484cd5
FI25627	86874a67-aa86-45f1-be32-3b2722ebedec
FI46629	f640d377-98e9-41d3-8761-61eb33072c65
FI7622	dbfdb5c6-f52e-48f3-87e7-fb922df9e7a9
FI45909	0bfe2ac9-0af5-c248-e050-11ac0d487e1c
FI45977	0bfd1043-7ebf-aaec-e050-11ac0c482f39
FI45686	bb02202f-d140-4bec-95ce-5c2b117a2167
FI44231	0bfd1068-3fd3-a95b-e050-11ac0c4860c3
FI33527	306ef5bc-97d0-4312-ae0e-343c4e31d869
FI622	0bfd1068-3fcd-a95b-e050-11ac0c4860c3
FI48820	0bfebf9f-c77a-e57d-e050-11ac0d487827
FI48872	0bfd1043-8181-e3e4-e050-11ac0c4860c5
FI38330	0bfe2ac9-0afa-c248-e050-11ac0d487e1c
FI38329	0bfd1043-7ec2-aaec-e050-11ac0c482f39
FI24034	dcc938da-3e45-4c2f-ae0f-47817be04518
FI5477	0bfd1068-3fe6-a95b-e050-11ac0c4860c3
FI32191	32d8c373-b5c8-420b-9808-8812b5501649
FI46610	f9c3e4e3-1b92-b71a-e040-11ac0d4819e7
FI35725	0bfd1043-7ec1-aaec-e050-11ac0c482f39
FI16518	0bfe2ac9-0aec-c248-e050-11ac0d487e1c
FI51452	6947cd78-0a51-4949-8383-343f9122d953
FI50385	fca04929-586a-0594-e040-11ac0c48099d
FI7774	b41c63e8-bb85-4f83-9bc6-e611fd9ef075
FI43796	8bd619f6-0f73-4cbf-ae94-36217bf66fe6
FI4703	2c9c50ff-01d9-4703-931b-04119178706f
FI45926	0c0038ff-6cc4-b0b0-e050-11ac0d483d73
FI30909	fca1c663-dec0-db39-e040-11ac0c486140
FI30908	fc9d5fc6-546f-27b7-e040-11ac0d485f87
FI44248	0bfd1043-7343-fdd0-e050-11ac0c484cab
FI44079	36962459-e81f-4b8c-a08d-df60ef3283a3
FI496	836ec5a5-e385-4236-83e7-2641ee35db7f
FI33072	ab8a55ed-ff47-4cad-ad91-52b9dc25aca7
FI33071	e515eba9-95bc-47b6-be87-031dc15a4336
FI47088	39aee9fc-fa27-4b71-b9e8-43ff34bd3930
FI17076	a1af7c42-47af-435c-bb51-b932a3cd7b91
FI46852	b98c6cf8-6812-4a37-8aec-6bc12c91728a
FI21985	9f12233f-d1ed-4741-9a9d-8d6ed084f891
FI34743	98f54445-b151-4aeb-b8cf-91d743ba066e
FI34075	be17cef1-70e3-4390-a6ba-ea72f807070f
FI26732	f9c1df10-25b8-c8ae-e040-11ac0d486375
FI2021	8bbe4006-be0a-4cd5-91f6-529100d4f06e
FI25907	97afdbc8-c818-446b-aea5-92f657068334
FI24949	101a1df8-1331-4e21-8348-1d14b94ea7aa
FI10766	8a9359de-b0ad-4a2d-a543-e3b982697db9
FI27260	f9c6f4ca-4bb8-26b4-e040-11ac0d485600
FI40861	0a832ed6-03f9-4e47-9f85-7a9341dd02ec
FI43310	4db865fd-c30c-4d9b-acdd-358c01d024b9
FI17075	dc88555f-c0e5-4156-9fa4-3e8ee2760d16
FI9741	ce5ecfde-3a47-44dd-ae25-dba0148d3781
FI12976	f9c0a08b-d1e2-4c18-e040-11ac0c4864df
FI45875	0bfebf9f-c779-e57d-e050-11ac0d487827
FI45057	78c22dc5-66f1-470a-9436-fcaf933cf5cd
FI2020	99898e3d-0957-413b-a29c-2882ad9ce3c9
FI33990	0bfd1043-8170-e3e4-e050-11ac0c4860c5
FI33525	d4ec3e7d-c349-4875-bf13-ce340df0b540
FI47502	8c0a7dfa-6ec3-4262-b718-c3605722df37
FI34411	126ee433-d345-4cac-882a-c91831a24690
FI34446	38afad3a-cf0c-4c48-bfe4-f5ea10e352c0
FI38336	0bfebf9f-c783-e57d-e050-11ac0d487827
FI38333	0bfd1043-5142-3662-e050-11ac0c486501
FI23816	f9854144-d92c-46da-ac87-9d1fd7efe67d
FI23959	9469add8-42f2-4e42-852c-911d55b5b5af
FI22420	a22fcafa-590c-4bcf-b3c3-5af1ac2c33a1
FI21896	3e86e68b-d083-4450-b056-4cd0f8d4a084
FI35722	0bfd1043-817c-e3e4-e050-11ac0c4860c5
FI46465	f9c26646-d2b0-cf30-e040-11ac0d483918
FI36769	551d5082-ab6a-4674-af0d-ce408f589949
FI26714	f9c51617-3fcb-91c5-e040-11ac0d484abf
FI31306	79914ce9-04d8-4b0d-9f16-2e528044966e
FI31498	6218f366-d5d2-4289-a95e-eeedfae7523a
FI45040	b33b7c8f-0b0d-4009-88a7-48e9d9cae6cb
FI7247	29ec10a1-7450-4222-8e8d-fb79d35c3d77
FI7248	304c3e10-583c-421d-ab01-15c937d5014a
FI41728	4eac784b-084a-4106-9a76-2d9fbec57033
FI47923	120f01d1-8884-4aca-a1cb-36b207b2aa3a
FI47087	6552a3fe-c89f-410d-952c-67467ed8b1b3
FI38332	0bfd1043-8189-e3e4-e050-11ac0c4860c5
FI38338	0bfebf9f-c781-e57d-e050-11ac0d487827
FI13825	9ed8f0b9-d615-44c4-9ec9-e07ecd744922
FI13639	d277e679-9fdd-44cd-9f2c-f9927e44d721
FI13088	dc8a65cf-8d96-469d-938b-f6372827ceac
FI23942	dc85552c-2488-48d9-9da1-67a380945b85
FI32838	f9c23d09-74e4-07f9-e040-11ac0d482577
FI46853	b1f2442f-a973-47b4-9891-f028f0d44adc
FI21140	cd0c3b1f-c73a-4991-8724-4e74381900cb
FI26316	f9c07ba7-1527-f624-e040-11ac0c484cd5
FI2038	4b5f8f12-18cc-4ec2-9819-8c2ed5c690e4
FI10765	7585039c-321f-42a5-83a3-3edbf245c6cc
FI7640	90fd404b-f734-41ed-a601-0f30e43625fc
FI7773	67774530-8989-4443-a02c-7ffaa21722a4
FI29092	ed7be9ae-e603-4731-8d91-a8285abaee33
FI29091	83b550d7-3376-47cf-90db-4d7b5406a316
FI45994	0bfebf9f-c77f-e57d-e050-11ac0d487827
FI30907	fc9d5fc6-719b-0525-e040-11ac0d485f83
FI17111	c9e583a0-efcc-48ed-837b-190fec45df0e
FI33989	0bfd1068-3fc0-a95b-e050-11ac0c4860c3
FI605	0bfd1043-8177-e3e4-e050-11ac0c4860c5
FI34041	0bfd1043-8175-e3e4-e050-11ac0c4860c5
FI38845	4013a548-54a9-44e2-9d0c-099c873ab050
FI24259	f9c65e3d-f3f4-dd5f-e040-11ac0d487b1f
FI23960	db198301-6c69-4d56-88d1-c650406423dd
FI22946	54974477-6842-4312-ae9d-2782d8f4373e
FI26731	f9c1df10-25b5-c8ae-e040-11ac0d486375
FI27259	f9c6f4ca-4bb5-26b4-e040-11ac0d485600
FI46427	c6a28615-1b92-4085-956e-eeedb2573c03
FI46011	0c0038ff-6cc6-b0b0-e050-11ac0d483d73
FI49945	f9c0a12c-2651-d9ea-e040-11ac0d483201
FI14826	0bfe2ac9-0af3-c248-e050-11ac0d487e1c
FI3610	858423c2-932c-4cc6-8833-8dec277b4aa9
FI10989	1eb37b28-fac2-477a-88b3-e04291a07926
FI24950	f7cc504a-37c9-45f5-b50d-599c54dca157
FI33053	ae829590-83c2-49ff-8190-2d5147fdcae9
FI40862	7a95af21-ca7c-4596-9c83-66d11ca0c417
FI40251	6926900d-7d80-48e2-9654-ed32660c39b1
FI8874	61b0db32-5444-4ba0-9812-7ff40c9cf034
FI43463	982b58c4-02b3-4e7d-8af0-4b133d0c7e50
FI16535	0bfe2ac9-0aee-c248-e050-11ac0d487e1c
FI34797	07531318-87e8-4db8-aa61-9b93597d063b
FI38334	0bfe2ac9-0afd-c248-e050-11ac0d487e1c
FI5494	0bfd1043-816e-e3e4-e050-11ac0c4860c5
FI5511	0bfd1043-8187-e3e4-e050-11ac0c4860c5
FI45039	09b57966-1de5-4f19-98fc-44094e0c7387
FI22889	d1875ee6-6677-4117-a7a8-930ab5cde775
FI22421	d709d214-02ee-46c1-a73a-e7074cb2623e
FI22096	f9c4e06c-e8a3-613b-e040-11ac0d4828ba
FI46647	c08f65a0-bf4c-462e-9d07-ad56b3adcac8
FI46646	12c46d74-c7f7-4d66-b80c-3338daed47a3
FI50402	fc9d5fc6-7f7d-1313-e040-11ac0d485f85
FI50384	fc9d5fc6-7f7b-1313-e040-11ac0d485f85
FI45267	f9c52414-385a-8cc7-e040-11ac0d485037
FI30848	83874155-da67-4559-9a49-10ed7ed5e3d1
FI44230	0bfd1043-513e-3662-e050-11ac0c486501
FI40803	cc360821-c36e-42f2-924c-1b92c997eba7
FI15561	f0f2030e-17fd-4dd9-9104-899e59d72ed8
FI7621	e923cb75-9f1b-40ec-8109-8ef443f8f258
FI18298	7a3f2ff7-e17b-4272-83ff-a96ff8c63f65
FI8875	4c5228b5-bf31-4abd-a47c-d088e16dba13
FI43573	4e596add-a7c5-4617-9649-b4ac6612e39c
FI13503	8f694193-a540-42d1-9afb-6936b30daa3a
FI13089	d0f4dd92-a63b-4766-8889-5327fca1bd91
FI42648	f9c39eb7-39a6-6626-e040-11ac0d4870c2
FI9644	9f87939c-04b7-4793-bd5d-8403adc99271
FI16552	0bfd1043-7346-fdd0-e050-11ac0c484cab
FI16483	0bfd1043-7ed2-9ccc-e050-11ac0c481957
FI51172	c14b2c74-447b-4526-a6e9-415d2728c7ca
FI25946	caf2e99d-8f1f-4043-b567-c3fe28dc33ac
FI11269	fe083d2d-d088-4ac1-825b-8c5bbfe974ac
FI3481	fc9d5fbc-f5df-97ec-e040-11ac0c4850a4
FI48684	f9c23ce8-7f19-9417-e040-11ac0d482562
FI34024	0bfd1068-3fc3-a95b-e050-11ac0c4860c3
FI48889	0bfd1043-8180-e3e4-e050-11ac0c4860c5
FI38335	0bfe2ac9-0aff-c248-e050-11ac0d487e1c
FI22097	f9c4e06c-e8a6-613b-e040-11ac0d4828ba
FI35980	108b67d4-5d66-46da-8675-6acae643b76f
FI33036	84ae4dd8-f661-46aa-9892-69742e2f3542
FI10783	e43348a7-5ef3-4ee0-b255-ac867cf74f3f
FI40804	475bca00-9089-4f50-8638-4e5e8aca6dcd
FI44078	ff4deb20-47ea-4b72-bc9c-0f8cfd5b2b8a
FI33108	beafb7c6-ef39-478e-aa47-0f1ad39f95a3
FI33090	7dd2dc62-0eb4-4d45-86f1-e9e9377181ca
FI12843	7023dbc7-2431-4098-be35-5ab439bb3cc5
FI6446	bc9f105f-6d99-44ac-9871-67defd5e85cd
FI17112	008aef39-0c97-48ce-9dfd-f12d67116c59
FI9271	6f25ca85-4b4a-420f-b0cc-5a4f65a97da3
FI49184	f9c0a0d9-5af6-4476-e040-11ac0d4830d3
FI49183	f9c0a0d9-5af3-4476-e040-11ac0d4830d3
FI20424	a7a27046-d13f-415d-967d-415e670696db
FI34007	0bfd1043-8172-e3e4-e050-11ac0c4860c5
FI48821	0bfd1068-3fdf-a95b-e050-11ac0c4860c3
FI24260	f9c65e3d-f3f7-dd5f-e040-11ac0d487b1f
FI23815	42db7403-d474-42f7-9dd8-14fc4425d5e4
FI23941	067bf32f-5d2d-4a89-b755-fd4cb185c66e
FI23214	8c850df7-d48e-4386-b3a5-cac5da865ea5
FI37737	fe83d53f-f3f2-4970-8cf2-c552e54027c1
FI37278	b2ec0fd0-fbcf-4abc-ad80-4ae444e30b55
FI22947	145f2b89-8878-4390-b0f6-f09b02fb138a
FI22459	5d6ad982-bb01-4233-b8fa-d129460eec79
FI2577	efb22cc2-8e87-452d-8e08-ac6844fe61fe
FI51451	ccbfcfb6-640f-449a-9a25-a79ea97cffb3
FI11979	7e4d570e-f26b-41fb-84c5-2a6f7d668bb5
FI39510	bc872696-2c05-4d97-a48a-bb23a4e8d448
FI10784	7fe96e71-436d-49d4-9e47-e104e1203568
FI29599	acb9750e-7e17-4cef-bee1-5d710f9bf3a7
FI7639	815667d1-2661-410d-9100-dcae623122d4
FI18299	887616c5-06a7-4e83-948c-3546202349fb
FI43572	64bff266-35c9-4e09-b770-66a24e6549b8
FI45943	0bfd1068-3fdd-a95b-e050-11ac0c4860c3
FI45517	b4e60aca-97d9-4640-85d8-d7855c1cbc9c
FI45245	d0d0e085-fcc3-4ddf-9f83-180b11242e51
FI30849	783579bd-e29d-457c-8236-1a80b557600c
FI12844	1d91f9c7-67ba-4606-9f0a-01ec6fc08262
FI16501	0bfd1043-7ed6-9ccc-e050-11ac0c481957
FI230	a08ec059-7592-4698-bb45-25a9c3680c23
FI495	34416169-f840-4dcb-9586-a85d4cb3848b
FI9458	31d785c7-6cfe-48b0-9b18-db05f07097d3
FI52036	8186568f-52e9-40aa-8e0d-76be39273a6a
FI36768	b9903236-45fa-465f-8f85-bfb137467408
FI12251	a9ec7d9e-b179-4782-a589-43c7d1642be9
FI2578	a6d8467e-88e3-4ea5-8583-61c5ab9747ae
FI51171	efa6a4e6-f98e-4828-b964-c2c7fcadbe3e
FI25834	f9c650e7-9050-78eb-e040-11ac0d4874bb
FI38571	f1bd9694-86d4-493e-978f-349aee2ea6ec
FI38101	c0f376c4-3d50-4435-ad7c-5b2a4d2ff19b
